# Supplementary material for: Lack of protective effect of chloroquine derivatives on COVID-19 disease in a Spanish sample of chronically treated patients
Source: PLoS One. 2020 Dec 14;15(12):e0243598. doi: 10.1371/journal.pone.0243598 (PMC7735637; doi:10.1371/journal.pone.0243598)
Supplement: S1 Data — (XLSX) [file pone.0243598.s004.xlsx]

## Sheet: S1 Data. SPSS_input_file
entryID	age	sex	residence	incidenceRegion	cloroQ	brandCQ	timeCQ	covidcase	hospital	sympcase	tsympcase	activitycase	covidfamily	whatfamily	sympfamily	sympfamilywho	Selector
1	3	1	31	3	2	99	99	2	99	0	99	1	2	99	1000	99	2
2	3	2	9	3	1	3	2	2	99	0	99	2	1	3	1000	99	1
3	3	2	9	3	1	3	2	2	99	0	99	2	2	99	1000	99	1
4	2	2	9	3	1	3	2	2	99	10	2	2	2	99	10	1	1
5	2	2	9	3	1	3	2	2	99	2	2	1	3	99	14	3	1
6	2	2	9	3	1	3	2	2	99	0	99	1	2	99	1000	99	1
7	3	2	20	3	1	3	2	2	99	0	99	1	2	99	1000	99	1
8	2	2	9	3	1	3	2	2	99	11	2	1	2	99	81	1	1
9	3	1	9	3	1	3	2	2	99	0	99	1	1	3	1001	99	1
10	3	2	9	3	1	3	2	2	99	0	99	1	3	99	6	99	1
11	3	2	46	3	1	3	2	2	99	0	99	1	2	99	1000	99	1
12	3	2	46	3	1	3	2	2	99	48	3	3	3	99	57	2	1
13	4	2	20	3	1	3	2	2	99	0	99	2	2	99	1000	99	1
14	4	2	9	3	1	3	2	2	99	3	1	1	2	99	1000	99	1
15	2	2	9	3	1	3	2	2	99	0	99	2	2	99	1000	99	1
16	2	2	9	3	1	3	2	2	99	6	1	1	2	99	6	1	1
17	2	2	9	3	1	3	2	2	99	0	99	1	2	99	1000	99	1
18	1	2	20	3	1	3	2	2	99	0	99	3	2	99	1000	99	1
19	3	2	46	3	1	3	2	2	99	10	2	2	2	99	1001	99	1
20	1	2	9	3	1	3	2	2	99	3	1	1	1	2	105	2	1
21	2	2	46	3	1	3	2	2	99	0	99	2	2	99	1001	99	1
22	3	2	31	3	1	3	2	2	99	0	99	1	3	99	28	1	1
23	2	2	46	3	1	3	2	2	99	0	99	1	2	99	57	1	1
24	2	2	9	3	2	99	99	2	99	62	2	1	3	99	22	1	2
25	4	2	9	3	1	3	2	2	99	0	99	2	2	99	1001	99	1
26	2	2	20	3	1	3	2	2	99	0	99	1	2	99	95	1	1
27	3	2	46	3	1	3	2	2	99	0	99	2	1	2	6	2	1
28	2	1	9	3	1	3	2	2	99	6	1	1	2	99	14	99	1
29	2	2	9	3	1	3	2	1	2	99	99	2	1	2	51	2	1
30	3	2	9	3	1	3	2	2	99	0	99	2	3	99	86	2	1
31	1	2	9	3	1	3	2	2	99	6	2	3	2	99	23	1	1
32	2	2	46	3	1	3	2	2	99	51	3	2	2	99	1000	99	1
33	2	2	31	3	1	3	1	2	99	3	2	3	2	99	81	1	3
34	2	2	9	3	1	3	2	2	99	0	99	2	2	99	1001	99	1
35	3	2	9	3	1	3	2	2	99	0	99	1	2	99	1000	99	1
36	2	2	9	3	1	3	2	2	99	3	1	1	2	99	95	2	1
37	1	2	9	3	1	3	2	2	99	9	2	2	2	99	99	99	1
38	3	2	9	3	1	3	2	2	99	67	2	2	2	99	38	1	1
39	2	2	15	2	1	3	2	2	99	2	1	1	2	99	1001	99	1
40	3	2	9	3	1	3	2	2	99	0	99	2	3	99	57	2	1
43	2	2	9	3	1	3	2	2	99	38	1	3	2	99	38	1	1
44	2	2	31	3	2	99	99	2	99	3	1	2	2	99	1000	99	2
45	2	2	9	3	1	3	2	2	99	0	99	1	1	2	2	1	1
46	2	2	9	3	1	3	2	2	99	0	99	2	2	99	1000	99	1
47	2	2	9	3	1	3	2	2	99	12	2	2	2	99	1001	99	1
48	1	2	9	3	1	3	2	2	99	6	2	3	2	99	23	1	1
49	1	2	31	3	2	99	99	2	99	0	99	2	3	99	51	2	2
50	3	2	9	3	1	3	1	2	99	2	2	1	2	99	22	2	3
51	4	2	46	3	1	3	2	2	99	0	99	1	3	99	1001	99	1
52	2	2	9	3	1	3	2	2	99	2	1	1	2	99	1000	99	1
53	2	2	9	3	1	3	2	2	99	11	2	3	1	3	81	2	1
54	3	2	9	3	1	3	2	2	99	2	1	1	2	99	1000	99	1
55	2	2	9	3	1	3	2	2	99	10	2	2	2	99	111	1	1
56	2	2	9	3	1	3	2	2	99	18	2	2	2	99	1001	99	1
57	2	1	31	3	2	99	99	2	99	23	1	1	2	99	1001	99	2
58	2	2	9	3	1	3	2	2	99	1	1	1	1	2	68	2	1
59	2	2	20	3	2	99	99	2	99	3	2	3	1	3	7	1	2
60	3	2	9	3	2	99	99	2	99	51	3	3	3	99	30	1	2
61	2	1	31	3	2	99	99	2	99	0	99	1	2	99	1001	99	2
62	4	2	9	3	1	3	2	2	99	23	2	2	2	99	2	1	1
63	2	2	9	3	1	3	2	2	99	3	1	1	2	99	3	2	1
64	3	1	9	3	1	3	2	2	99	0	99	1	1	3	1001	99	1
65	2	2	31	3	2	99	99	2	99	0	99	2	2	99	1000	99	2
66	2	1	9	3	2	99	99	1	1	99	99	2	2	99	63	1	2
67	3	2	9	3	2	99	99	2	99	35	2	1	1	2	65	1	2
68	3	2	31	3	2	99	99	2	99	42	2	2	2	99	39	1	2
69	3	1	31	3	2	99	99	2	99	83	1	2	2	99	42	1	2
70	2	2	9	3	1	3	2	2	99	999	99	2	2	99	1000	99	1
74	2	2	31	3	2	99	99	2	99	0	99	1	3	99	1000	99	2
78	2	2	31	3	2	99	99	2	99	6	1	2	2	99	1000	99	2
80	3	1	31	3	2	99	99	2	99	0	99	2	2	99	1000	99	2
82	3	1	31	3	2	99	99	2	99	17	2	2	2	99	38	2	2
83	2	1	31	3	2	99	99	2	99	11	1	2	1	2	6	2	2
84	2	2	31	3	2	99	99	2	99	30	1	1	3	99	1001	99	2
85	2	1	31	3	2	99	99	2	99	23	2	3	2	99	106	2	2
86	2	2	31	3	2	99	99	2	99	3	2	3	3	99	65	1	2
87	3	2	31	3	2	99	99	2	99	49	1	1	1	3	49	99	2
88	4	2	31	3	2	99	99	2	99	3	3	1	2	99	99	99	2
89	2	1	31	3	2	99	99	2	99	0	99	1	2	99	99	99	2
90	3	1	31	3	2	99	99	2	99	0	99	2	1	2	1001	99	2
91	3	2	9	3	2	99	99	2	99	0	99	1	2	99	30	1	2
92	3	1	31	3	2	99	99	2	99	0	99	1	3	99	1000	99	2
93	3	1	46	3	2	99	99	2	99	0	99	1	2	99	1000	99	2
94	2	1	31	3	2	99	99	2	99	3	2	2	3	99	1001	99	2
95	2	2	31	3	2	99	99	2	99	3	1	2	2	99	7	1	2
96	2	2	31	3	2	99	99	2	99	12	2	1	3	99	1001	99	2
97	3	2	31	3	2	99	99	2	99	0	99	2	2	99	1000	99	2
98	3	2	31	3	2	99	99	2	99	0	99	3	2	99	1001	99	2
99	3	1	31	3	2	99	99	2	99	0	99	1	2	99	1000	99	2
100	3	2	31	3	2	99	99	2	99	0	99	1	3	99	1001	99	2
101	3	1	31	3	2	99	99	1	2	99	99	2	1	2	1001	2	2
102	3	1	20	3	2	99	99	2	99	0	99	2	3	99	1000	99	2
103	3	2	9	3	2	99	99	2	99	11	2	1	1	1	61	1	2
104	3	1	31	3	2	99	99	2	99	0	1	1	2	99	1000	99	2
105	2	1	9	3	2	99	99	2	99	1	1	1	1	2	6	2	2
106	3	1	9	3	2	99	99	2	99	61	3	2	1	3	1001	99	2
107	2	2	31	3	2	99	99	2	99	0	99	1	2	99	1	3	2
108	2	1	31	3	2	99	99	2	99	3	2	1	2	99	6	2	2
109	3	2	31	3	2	99	99	2	99	0	99	2	2	99	1000	99	2
110	2	1	31	3	2	99	99	2	99	0	99	3	2	99	1001	99	2
111	3	1	31	3	2	99	99	2	99	0	99	2	2	99	1000	99	2
112	2	2	31	3	2	99	99	2	99	0	99	2	2	99	1001	99	2
113	3	2	31	3	2	99	99	2	99	0	99	1	2	99	1000	99	2
114	3	1	31	3	2	99	99	2	99	2	1	1	2	99	99	99	2
115	2	2	31	3	2	99	99	2	99	3	3	2	2	99	1000	99	2
116	4	2	31	3	2	99	99	2	99	0	99	1	2	99	1000	99	2
117	1	2	31	3	2	99	99	2	99	23	2	2	2	99	10	1	2
118	2	1	31	3	2	99	99	2	99	0	99	1	3	99	1001	99	2
119	2	1	31	3	2	99	99	2	99	9	2	1	2	99	1	1	2
120	2	2	31	3	2	99	99	2	99	3	1	2	1	3	99	99	2
121	4	2	31	3	2	99	99	2	99	0	99	2	2	99	1000	99	2
122	4	2	31	3	2	99	99	2	99	0	99	1	3	99	1001	99	2
123	2	2	31	3	2	99	99	2	99	0	99	1	2	99	30	2	2
124	3	2	31	3	2	99	99	2	99	0	99	3	1	2	1001	99	2
125	2	2	31	3	2	99	99	2	99	0	99	1	1	2	97	2	2
126	2	2	31	3	2	99	99	2	99	0	99	1	2	99	81	2	2
127	2	1	31	3	2	99	99	2	99	0	99	2	3	99	1001	99	2
128	2	2	31	3	2	99	99	2	99	3	1	1	2	99	1000	99	2
129	2	2	99	99	2	99	99	2	99	0	99	2	1	3	1001	99	2
130	1	2	31	3	2	99	99	2	99	99	99	1	1	2	24	2	2
131	3	2	31	3	2	99	99	2	99	0	99	1	2	99	1000	99	2
132	2	2	31	3	2	99	99	2	99	38	2	1	1	3	22	2	2
133	2	1	46	3	2	99	99	2	99	0	99	1	2	99	1001	99	2
134	2	1	31	3	2	99	99	2	99	0	99	1	3	99	1001	99	2
135	1	2	31	3	2	99	99	2	99	0	99	1	3	99	56	1	2
136	2	1	31	3	2	99	99	2	99	18	1	2	1	2	10	2	2
137	2	2	31	3	2	99	99	2	99	0	99	2	2	99	1001	99	2
138	2	2	31	3	2	99	99	1	2	99	99	1	1	1	10	1	2
139	2	1	31	3	2	99	99	2	99	32	2	1	2	99	1000	99	2
140	2	2	31	3	2	99	99	2	99	0	99	1	2	99	1000	99	2
141	1	1	31	3	2	99	99	2	99	3	1	3	2	99	4	2	2
142	2	1	31	3	2	99	99	1	1	99	99	1	1	1	62	1	2
143	2	1	31	3	2	99	99	2	99	0	99	1	2	99	1000	99	2
144	2	1	31	3	2	99	99	2	99	38	2	2	99	99	62	1	2
145	2	2	31	3	2	99	99	2	99	0	99	1	2	99	57	2	2
146	1	2	9	3	2	99	99	2	99	10	2	2	2	99	10	2	2
147	1	2	31	3	2	99	99	2	99	0	99	1	2	99	14	2	2
148	2	2	31	3	2	99	99	2	99	37	2	2	2	99	59	1	2
149	2	2	31	3	2	99	99	2	99	14	2	3	1	2	97	2	2
150	2	2	31	3	2	99	99	2	99	2	2	2	2	99	116	1	2
151	2	2	31	3	2	99	99	2	99	0	99	2	2	99	1001	99	2
152	2	2	9	3	2	99	99	2	99	0	99	1	2	99	1001	99	2
153	2	2	31	3	2	99	99	2	99	0	99	3	2	99	1000	99	2
154	2	2	31	3	2	99	99	2	99	23	1	1	1	3	1001	3	2
155	2	1	9	3	2	99	99	2	99	0	99	2	2	99	1	2	2
156	1	1	31	3	2	99	99	2	99	0	99	2	1	2	9	1	2
157	2	2	46	3	2	99	99	2	99	0	99	2	2	99	22	1	2
158	2	2	31	3	2	99	99	2	99	38	2	1	2	99	38	1	2
159	2	2	31	3	2	99	99	2	99	0	99	1	2	99	1001	99	2
160	2	1	31	3	2	99	99	2	99	0	99	1	2	99	38	3	2
161	2	1	25	2	2	99	99	2	99	2	1	1	2	99	2	1	2
162	1	2	31	3	2	99	99	2	99	3	1	1	2	99	2	2	2
163	3	1	31	3	2	99	99	2	99	14	1	2	2	99	1000	99	2
164	1	2	31	3	2	99	99	2	99	0	99	1	1	2	1001	99	2
165	1	2	31	3	2	99	99	2	99	23	2	1	1	2	81	2	2
166	2	1	31	3	2	99	99	2	99	0	99	1	2	99	1001	99	2
167	3	2	31	3	1	3	2	2	99	0	99	2	2	99	3	1	1
168	2	1	31	3	2	99	99	2	99	2	2	2	2	99	1	1	2
169	1	2	9	3	2	99	99	2	99	7	2	2	2	99	6	1	2
170	2	2	31	3	2	99	99	2	99	32	1	1	2	99	1000	99	2
171	2	2	31	3	2	99	99	2	99	3	1	2	2	99	58	1	2
172	1	2	31	3	2	99	99	2	99	0	99	2	2	99	1000	99	2
173	3	2	31	3	2	99	99	2	99	0	99	2	3	99	1000	99	2
174	1	1	31	3	2	99	99	2	99	0	99	2	2	99	6	1	2
175	2	2	31	3	2	99	99	2	99	57	3	2	2	99	99	99	2
176	2	2	31	3	2	99	99	1	1	99	99	1	1	1	14	1	2
177	2	2	31	3	2	99	99	2	99	0	99	3	3	99	22	3	2
178	2	2	31	3	2	99	99	2	99	0	99	2	2	99	6	1	2
179	4	2	31	3	2	99	99	2	99	0	99	1	2	99	1001	99	2
180	3	2	9	3	2	99	99	2	99	0	99	3	2	99	1000	99	2
181	2	2	31	3	2	99	99	2	99	0	99	2	3	99	19	2	2
182	3	2	31	3	2	99	99	2	99	0	99	1	1	3	1	2	2
183	1	2	31	3	2	99	99	2	99	0	99	2	2	99	1000	99	2
184	2	1	31	3	2	99	99	2	99	0	99	2	2	99	1000	99	2
185	3	2	31	3	2	99	99	2	99	57	3	1	2	99	1001	2	2
186	2	1	31	3	2	99	99	2	99	23	2	1	1	2	38	1	2
187	3	2	9	3	2	99	99	2	99	0	99	1	2	99	1001	99	2
188	2	2	31	3	2	99	99	2	99	0	99	1	2	99	1000	99	2
189	3	2	31	3	2	99	99	2	99	3	2	1	1	3	1000	99	2
190	3	2	31	3	2	99	99	2	99	0	99	2	2	99	1001	99	2
191	2	2	31	3	2	99	99	2	99	3	1	2	2	99	1000	99	2
192	3	2	9	3	2	99	99	2	99	0	99	1	1	2	1001	99	2
193	2	2	31	3	2	99	99	2	99	0	99	1	2	99	1001	99	2
194	1	1	31	3	1	3	1	1	1	99	99	1	1	1	51	1	3
195	3	2	9	3	2	99	99	2	99	11	2	1	1	2	97	2	2
196	1	1	31	3	2	99	99	2	99	7	1	1	2	99	1001	99	2
197	2	2	31	3	2	99	99	2	99	0	99	1	1	1	1	3	2
198	2	2	31	3	2	99	99	2	99	11	1	1	2	99	11	1	2
199	2	2	31	3	2	99	99	2	99	50	2	2	2	99	31	1	2
200	2	2	31	3	2	99	99	2	99	40	3	1	3	99	35	2	2
201	2	2	31	3	2	99	99	2	99	29	2	1	2	99	36	1	2
202	2	2	31	3	2	99	99	2	99	0	99	2	2	99	14	3	2
203	3	1	8	2	2	99	99	2	99	32	3	1	1	2	106	1	2
204	3	2	31	3	2	99	99	2	99	0	99	1	1	2	10	2	2
205	3	2	31	3	2	99	99	2	99	0	99	1	2	99	1000	99	2
206	3	2	31	3	2	99	99	2	99	15	1	2	2	99	106	1	2
207	2	2	9	3	2	99	99	2	99	0	99	2	2	99	1001	99	2
208	3	1	9	3	2	99	99	2	99	0	99	1	3	99	1000	99	2
209	2	1	31	3	2	99	99	2	99	22	1	1	2	99	1000	99	2
210	2	2	31	3	2	99	99	2	99	6	2	1	1	2	81	1	2
211	3	2	31	3	2	99	99	2	99	0	99	2	2	99	1000	99	2
212	4	2	31	3	2	99	99	2	99	99	99	2	2	99	99	99	2
213	2	2	31	3	2	99	99	2	99	2	2	2	99	99	12	1	2
214	2	2	31	3	2	99	99	2	99	51	2	2	2	99	106	1	2
215	2	1	31	3	2	99	99	2	99	0	99	2	1	3	10	1	2
216	2	2	9	3	2	99	99	2	99	67	2	1	1	2	51	2	2
217	2	2	9	3	2	99	99	1	1	99	99	1	3	99	40	2	2
218	3	2	31	3	2	99	99	2	99	0	99	2	2	99	11	1	2
219	2	2	31	3	2	99	99	2	99	23	2	1	2	99	1001	99	2
220	3	2	31	3	2	99	99	2	99	27	2	2	2	99	10	1	2
221	2	2	31	3	2	99	99	2	99	0	99	2	2	99	1000	99	2
222	2	1	20	3	2	99	99	2	99	0	99	1	1	3	1000	99	2
223	2	2	31	3	2	99	99	2	99	0	99	2	2	99	106	1	2
224	2	2	99	99	2	99	99	2	99	0	99	1	3	99	1001	99	2
225	3	2	9	3	2	99	99	2	99	0	99	2	2	99	1000	99	2
226	3	2	9	3	2	99	99	2	99	0	99	1	3	99	51	1	2
227	2	1	20	3	2	99	99	2	99	0	99	3	3	99	1000	99	2
228	1	2	20	3	2	99	99	2	99	23	1	1	2	99	1001	99	2
229	3	2	31	3	2	99	99	2	99	99	99	2	1	2	1001	2	2
230	2	2	9	3	1	8	1	1	2	99	99	1	1	1	103	1	3
231	2	2	31	3	2	99	99	2	99	0	99	2	1	1	24	1	2
232	2	2	31	3	2	99	99	2	99	0	99	2	2	99	1001	99	2
233	2	1	31	3	2	99	99	2	99	3	2	1	3	99	88	2	2
234	3	1	31	3	2	99	99	2	99	0	99	2	2	99	1000	99	2
235	2	1	9	3	2	99	99	2	99	3	2	2	2	99	3	1	2
236	2	2	9	3	2	99	99	2	99	3	2	1	1	2	36	2	2
237	4	1	31	3	2	99	99	2	99	0	99	2	2	99	1000	99	2
238	3	1	31	3	2	99	99	2	99	0	99	1	2	99	1000	99	2
239	2	2	31	3	2	99	99	2	99	0	99	1	2	99	52	1	2
240	4	2	31	3	2	99	99	2	99	3	2	1	2	99	99	99	2
241	3	2	9	3	2	99	99	1	1	99	99	1	1	2	95	2	2
242	1	2	31	3	2	99	99	2	99	91	2	3	2	99	97	1	2
243	3	2	31	3	2	99	99	2	99	6	3	2	2	99	1001	99	2
244	2	2	31	3	2	99	99	1	1	99	99	99	1	2	55	2	2
245	3	2	31	3	2	99	99	2	99	0	99	1	2	99	99	2	2
246	2	1	31	3	2	99	99	2	99	0	99	2	1	3	52	99	2
247	3	1	31	3	2	99	99	2	99	0	99	2	2	99	1000	99	2
248	2	2	31	3	2	99	99	2	99	0	99	3	2	99	1000	99	2
249	4	1	31	3	2	99	99	2	99	0	99	2	1	2	1	2	2
250	2	2	31	3	2	99	99	2	99	10	2	1	2	99	1000	99	2
251	2	2	31	3	2	99	99	2	99	10	1	1	1	3	1001	99	2
252	4	2	31	3	2	99	99	2	99	0	99	2	2	99	1000	99	2
253	3	2	31	3	2	99	99	2	99	11	2	2	1	2	6	2	2
254	2	2	31	3	2	99	99	2	99	0	99	1	2	99	1000	99	2
255	4	2	31	3	2	99	99	2	99	0	99	1	2	99	1000	99	2
256	3	2	31	3	2	99	99	2	99	0	99	2	2	99	1000	99	2
257	2	2	25	2	2	99	99	2	99	0	99	1	2	99	1001	99	2
258	3	1	20	3	2	99	99	2	99	0	99	1	3	99	1001	99	2
259	2	2	9	3	2	99	99	2	99	0	99	2	2	99	1000	99	2
260	1	2	20	3	2	99	99	2	99	3	1	2	3	99	106	2	2
261	3	2	31	3	2	99	99	2	99	0	99	1	2	99	1001	99	2
262	1	2	9	3	2	99	99	2	99	12	1	2	2	99	99	99	2
263	3	2	31	3	2	99	99	2	99	41	2	1	3	99	81	3	2
264	3	2	9	3	2	99	99	2	99	0	99	1	2	99	1000	99	2
265	2	1	31	3	2	99	99	2	99	2	1	2	2	99	6	2	2
266	3	2	31	3	2	99	99	2	99	0	99	1	1	2	57	2	2
267	3	2	31	3	2	99	99	2	99	0	99	2	2	99	1001	99	2
268	3	2	31	3	2	99	99	2	99	67	1	2	2	99	1000	99	2
269	3	2	31	3	2	99	99	2	99	0	99	1	2	99	84	1	2
270	3	2	31	3	2	99	99	2	99	0	99	1	1	2	49	2	2
271	3	2	31	3	2	99	99	2	99	27	1	1	2	99	2	1	2
272	4	2	31	3	2	99	99	2	99	0	99	2	2	99	1000	99	2
273	4	1	31	3	2	99	99	2	99	0	99	2	2	99	1000	99	2
274	3	2	31	3	1	3	2	2	99	14	3	2	2	99	22	1	1
275	3	2	20	3	2	99	99	2	99	99	99	2	2	99	99	99	2
276	4	2	52	2	2	99	99	2	99	0	99	1	3	99	1	1	2
277	2	1	20	3	2	99	99	2	99	0	99	2	2	99	99	99	2
278	1	2	9	3	2	99	99	2	99	2	1	1	1	3	22	1	2
279	2	2	31	3	2	99	99	2	99	0	99	2	2	99	1000	99	2
280	3	1	28	4	2	99	99	2	99	99	99	2	1	3	51	1	2
281	3	2	31	3	2	99	99	2	99	4	2	2	3	99	84	2	2
282	2	2	31	3	2	99	99	2	99	0	99	2	2	99	11	2	2
283	2	2	9	3	2	99	99	2	99	3	2	2	2	99	1001	99	2
284	4	1	29	1	2	99	99	2	99	23	3	1	3	99	1000	99	2
285	2	1	9	3	2	99	99	2	99	0	99	1	2	99	10	1	2
286	2	1	31	3	2	99	99	2	99	7	1	1	2	99	1001	99	2
287	2	2	31	3	2	99	99	2	99	0	99	2	3	99	30	2	2
288	2	1	31	3	2	99	99	2	99	0	99	1	1	2	1	2	2
289	1	2	31	3	2	99	99	2	99	0	99	2	2	99	1000	99	2
290	3	1	31	3	2	99	99	2	99	0	99	2	2	99	1000	99	2
291	2	2	31	3	2	99	99	2	99	10	2	1	2	99	1001	99	2
292	2	1	9	3	2	99	99	2	99	2	1	2	1	2	113	2	2
293	3	2	31	3	2	99	99	2	99	0	99	2	2	99	1000	99	2
294	3	2	31	3	2	99	99	2	99	0	99	2	2	99	1000	99	2
295	1	2	9	3	2	99	99	2	99	0	99	1	2	99	99	99	2
296	3	1	31	3	2	99	99	2	99	0	99	2	2	99	1000	99	2
297	3	2	31	3	2	99	99	2	99	0	99	1	2	99	2	1	2
298	2	2	9	3	2	99	99	2	99	0	99	2	2	99	1000	99	2
299	3	2	31	3	2	99	99	2	99	23	1	2	2	99	1000	99	2
300	3	2	31	3	2	99	99	2	99	0	99	2	3	99	22	2	2
301	2	2	31	3	2	99	99	2	99	0	99	1	2	99	1001	99	2
302	3	2	31	3	2	99	99	2	99	1	1	1	3	99	1001	99	2
303	3	2	31	3	2	99	99	2	99	0	99	2	2	99	1000	99	2
304	3	2	31	3	2	99	99	2	99	3	1	2	3	99	1001	99	2
305	4	2	31	3	2	99	99	2	99	0	99	1	2	99	1000	99	2
306	2	1	31	3	2	99	99	2	99	0	99	2	2	99	1001	99	2
307	2	1	31	3	2	99	99	2	99	99	99	2	2	99	48	99	2
308	2	2	9	3	2	99	99	2	99	3	2	2	3	99	51	2	2
309	1	1	31	3	2	99	99	2	99	10	1	1	2	99	1000	99	2
310	1	2	31	3	2	99	99	2	99	93	2	2	3	99	38	1	2
311	3	2	31	3	2	99	99	2	99	2	1	1	2	99	1000	99	2
312	4	2	31	3	2	99	99	2	99	0	99	2	2	99	99	99	2
313	2	2	26	1	2	99	99	2	99	3	1	2	2	99	3	2	2
314	3	1	9	3	2	99	99	2	99	9	2	1	1	2	86	2	2
315	2	2	9	3	2	99	99	2	99	51	2	1	2	99	95	1	2
316	2	2	9	3	2	99	99	2	99	0	99	1	2	99	81	2	2
317	3	2	31	3	2	99	99	2	99	23	3	1	1	2	24	2	2
318	2	2	9	3	2	99	99	2	99	0	99	2	2	99	1001	99	2
319	3	2	31	3	2	99	99	2	99	0	99	1	1	2	22	3	2
320	3	2	9	3	2	99	99	2	99	0	99	1	3	99	1001	99	2
321	2	2	31	3	2	99	99	1	1	99	99	3	1	2	86	1	2
322	1	2	31	3	2	99	99	2	99	0	99	3	2	99	1001	99	2
323	2	2	31	3	2	99	99	2	99	23	1	2	1	2	1000	99	2
324	3	1	31	3	2	99	99	2	99	3	1	1	2	99	3	1	2
325	2	2	31	3	2	99	99	2	99	27	1	2	2	99	30	2	2
326	2	2	31	3	2	99	99	2	99	0	99	1	3	99	54	1	2
327	3	2	9	3	2	99	99	2	99	0	99	1	1	2	8	2	2
328	3	1	9	3	2	99	99	2	99	0	99	1	2	99	1001	99	2
329	3	2	9	3	2	99	99	2	99	3	1	2	1	2	1	1	2
330	3	1	31	3	2	99	99	2	99	51	2	3	1	3	99	3	2
331	2	2	9	3	2	99	99	2	99	0	99	2	3	99	1001	99	2
332	2	2	31	3	2	99	99	2	99	4	1	2	2	99	4	1	2
333	3	2	31	3	2	99	99	2	99	0	99	2	2	99	6	2	2
334	2	2	31	3	2	99	99	2	99	0	99	1	2	99	1000	99	2
335	2	1	9	3	2	99	99	2	99	0	99	1	2	99	1001	99	2
336	2	2	9	3	2	99	99	2	99	11	2	2	1	2	28	2	2
337	3	2	31	3	2	99	99	2	99	0	99	3	3	99	117	2	2
338	3	2	31	3	2	99	99	2	99	0	99	1	2	99	1000	99	2
339	3	2	31	3	2	99	99	2	99	0	99	3	2	99	1000	99	2
340	2	2	31	3	2	99	99	2	99	0	99	1	1	3	1001	99	2
341	2	2	31	3	2	99	99	2	99	0	99	2	2	99	99	99	2
342	2	2	31	3	2	99	99	2	99	11	3	1	2	99	51	1	2
343	2	2	9	3	2	99	99	2	99	38	2	1	2	99	38	1	2
344	2	2	9	3	2	99	99	2	99	10	1	1	2	99	33	1	2
345	2	2	31	3	2	99	99	2	99	0	99	3	2	99	1001	99	2
346	2	1	20	3	2	99	99	2	99	57	1	1	3	99	81	3	2
347	2	2	9	3	2	99	99	1	1	99	99	1	1	2	68	2	2
348	3	2	20	3	2	99	99	2	99	0	99	1	2	99	1000	99	2
349	2	2	31	3	2	99	99	2	99	0	99	1	1	2	1001	99	2
350	2	2	9	3	2	99	99	2	99	29	2	3	1	2	81	2	2
351	2	1	31	3	2	99	99	2	99	3	1	1	2	99	3	1	2
352	4	1	31	3	1	8	2	2	99	0	99	2	2	99	1001	99	1
353	2	1	31	3	2	99	99	2	99	0	99	1	2	99	1000	99	2
354	2	1	31	3	2	99	99	2	99	99	99	1	3	99	1001	99	2
355	1	2	31	3	2	99	99	2	99	3	1	1	2	99	10	1	2
356	2	2	31	3	2	99	99	1	1	99	99	3	1	1	86	1	2
357	2	2	31	3	2	99	99	2	99	0	99	3	2	99	1000	99	2
358	2	1	31	3	2	99	99	2	99	0	99	2	2	99	1001	99	2
359	2	2	20	3	2	99	99	2	99	2	1	2	2	99	10	1	2
360	4	2	9	3	1	3	1	1	2	99	99	1	3	99	51	2	3
361	1	2	31	3	2	99	99	2	99	38	2	3	3	99	50	1	2
362	2	1	28	4	2	99	99	2	99	0	99	1	2	99	31	3	2
363	1	1	9	3	2	99	99	2	99	0	99	1	2	99	1001	99	2
364	3	1	31	3	2	99	99	2	99	99	99	3	3	99	1001	99	2
365	3	1	46	3	2	99	99	2	99	0	99	2	2	99	1000	99	2
366	2	2	31	3	2	99	99	2	99	0	99	2	1	3	1000	99	2
367	1	2	9	3	2	99	99	2	99	23	2	2	2	99	31	2	2
368	3	1	31	3	2	99	99	2	99	0	99	2	3	99	1001	99	2
369	4	2	31	3	2	99	99	2	99	0	99	2	2	99	1000	99	2
370	3	1	31	3	2	99	99	2	99	11	2	1	1	1	5	1	2
371	2	2	31	3	2	99	99	2	99	2	2	2	1	2	57	2	2
373	3	1	9	3	2	99	99	2	99	0	99	2	2	99	1000	99	2
374	1	2	9	3	2	99	99	2	99	3	2	1	2	99	7	2	2
375	3	1	31	3	2	99	99	2	99	30	3	1	3	99	1001	99	2
376	2	1	31	3	2	99	99	2	99	0	99	3	2	99	1001	99	2
377	3	2	31	3	2	99	99	2	99	4	1	2	1	2	101	2	2
378	3	1	31	3	2	99	99	2	99	0	99	3	2	99	1000	99	2
379	2	2	31	3	1	3	1	1	1	99	99	2	1	2	1000	99	3
380	2	2	31	3	2	99	99	2	99	3	1	1	1	2	68	2	2
381	3	1	31	3	2	99	99	2	99	10	1	2	1	2	2	2	2
382	3	2	31	3	2	99	99	2	99	0	99	1	2	99	1001	99	2
383	4	2	52	2	2	99	99	2	99	0	99	2	2	99	1001	99	2
384	2	2	25	2	2	99	99	2	99	0	99	1	1	2	1001	99	2
386	3	2	31	3	2	99	99	2	99	11	3	3	1	2	6	2	2
391	3	2	9	3	2	99	99	2	99	11	1	1	2	99	1001	99	2
392	2	2	31	3	2	99	99	2	99	0	99	3	2	99	1000	99	2
394	4	2	31	3	2	99	99	2	99	0	99	1	3	99	10	2	2
395	3	2	9	3	1	8	2	2	99	0	99	2	2	99	1000	99	1
396	2	2	31	3	2	99	99	2	99	2	1	3	3	99	6	1	2
397	2	2	31	3	2	99	99	2	99	0	99	1	2	99	1000	99	2
398	4	1	31	3	2	99	99	2	99	0	99	2	2	99	1000	99	2
399	2	2	9	3	2	99	99	2	99	29	3	1	2	99	56	2	2
400	2	1	9	3	2	99	99	2	99	11	2	2	3	99	3	2	2
401	2	1	9	3	2	99	99	2	99	11	2	2	3	99	3	2	2
402	2	2	9	3	2	99	99	2	99	23	2	1	2	99	23	1	2
403	2	2	31	3	2	99	99	2	99	0	99	1	3	99	1001	99	2
404	2	2	31	3	2	99	99	2	99	0	99	1	2	99	1001	99	2
405	2	2	31	3	2	99	99	2	99	0	99	2	2	99	1000	99	2
406	2	1	31	3	2	99	99	2	99	0	99	2	2	99	1000	99	2
407	3	2	31	3	2	99	99	2	99	0	99	2	3	99	30	2	2
408	3	2	31	3	2	99	99	2	99	14	3	2	2	99	1001	1	2
409	3	2	31	3	1	3	2	1	1	99	99	1	3	99	6	1	1
410	2	1	31	3	2	99	99	2	99	0	99	1	2	99	1001	99	2
411	1	2	9	3	2	99	99	2	99	3	1	3	1	3	2	1	2
412	2	1	9	3	2	99	99	2	99	2	1	1	3	99	1001	99	2
413	2	1	46	3	2	99	99	2	99	32	3	2	2	99	1001	99	2
414	1	2	9	3	2	99	99	2	99	99	99	1	1	2	20	2	2
417	2	2	9	3	2	99	99	2	99	11	2	1	3	99	81	3	2
419	3	2	31	3	2	99	99	2	99	0	99	1	2	99	1001	99	2
420	1	2	9	3	2	99	99	2	99	0	99	1	2	99	86	3	2
421	3	1	31	3	2	99	99	2	99	57	3	1	3	99	1001	99	2
422	2	2	31	3	2	99	99	2	99	2	1	2	2	99	1000	99	2
423	2	2	31	3	2	99	99	2	99	0	99	1	2	99	1000	99	2
424	2	1	31	3	2	99	99	2	99	32	2	1	2	99	1000	99	2
425	3	2	31	3	2	99	99	2	99	0	99	1	3	99	1000	99	2
426	2	1	31	3	2	99	99	2	99	0	99	1	2	99	1001	99	2
427	3	2	31	3	2	99	99	2	99	0	99	1	2	99	1000	99	2
428	3	2	31	3	2	99	99	2	99	38	2	2	3	99	1001	99	2
429	3	2	31	3	2	99	99	2	99	0	99	2	1	2	1000	99	2
430	2	2	31	3	2	99	99	2	99	10	2	1	2	99	3	2	2
431	3	1	31	3	2	99	99	2	99	0	99	2	1	2	1001	99	2
432	2	2	31	3	2	99	99	2	99	3	2	1	2	99	3	1	2
433	2	2	20	3	2	99	99	2	99	2	1	2	2	99	10	1	2
434	4	1	31	3	1	2	2	2	99	0	99	2	2	99	1001	99	1
435	2	2	31	3	2	99	99	2	99	3	1	3	2	99	43	1	2
436	2	2	31	3	2	99	99	2	99	0	99	2	2	99	99	99	2
437	3	2	31	3	2	99	99	2	99	0	99	2	2	99	50	1	2
438	3	2	9	3	2	99	99	2	99	99	99	2	2	99	1001	99	2
439	2	2	31	3	2	99	99	2	99	0	99	1	2	99	1000	99	2
440	2	1	31	3	2	99	99	2	99	0	99	2	2	99	1001	99	2
441	2	2	46	3	2	99	99	2	99	0	99	2	2	99	30	1	2
442	2	2	31	3	2	99	99	2	99	0	99	1	2	99	1000	99	2
443	4	2	31	3	2	99	99	2	99	17	2	1	1	3	93	2	2
444	2	2	31	3	2	99	99	2	99	0	99	1	2	99	1000	99	2
445	2	1	9	3	2	99	99	2	99	99	99	2	1	3	99	99	2
446	1	2	9	3	2	99	99	1	1	99	99	1	1	2	1001	2	2
447	2	2	31	3	2	99	99	2	99	0	99	1	3	99	1001	99	2
448	3	1	31	3	2	99	99	2	99	0	99	2	3	99	1000	99	2
449	3	2	31	3	2	99	99	2	99	0	99	1	2	99	1001	99	2
450	3	2	31	3	2	99	99	2	99	1	1	1	2	99	99	99	2
451	3	1	9	3	2	99	99	2	99	23	1	1	1	3	10	1	2
452	2	2	9	3	2	99	99	2	99	0	99	2	2	99	1001	99	2
453	3	2	31	3	1	3	2	2	99	5	1	1	3	99	93	2	1
454	2	2	31	3	2	99	99	2	99	0	99	2	2	99	1000	99	2
455	3	1	31	3	2	99	99	2	99	0	99	1	2	99	2	1	2
456	3	2	9	3	2	99	99	2	99	94	3	2	2	99	99	99	2
457	4	2	31	3	2	99	99	2	99	4	1	2	3	99	81	1	2
458	2	1	31	3	2	99	99	2	99	28	2	1	2	99	30	3	2
459	2	1	31	3	2	99	99	2	99	10	3	1	1	2	95	2	2
460	4	2	31	3	2	99	99	2	99	0	99	2	3	99	1001	99	2
461	2	2	31	3	2	99	99	2	99	10	2	1	1	2	57	2	2
462	2	2	31	3	2	99	99	2	99	0	99	1	2	99	1001	99	2
463	3	1	31	3	2	99	99	2	99	0	99	3	2	99	1000	99	2
464	3	2	31	3	2	99	99	2	99	11	1	3	2	99	2	1	2
465	2	1	9	3	2	99	99	2	99	28	2	1	1	3	94	3	2
466	2	1	31	3	2	99	99	2	99	0	99	2	2	99	1000	99	2
467	2	1	31	3	2	99	99	2	99	0	99	2	2	99	1000	99	2
468	2	2	31	3	2	99	99	2	99	6	1	1	2	99	6	1	2
469	3	1	31	3	2	99	99	2	99	5	2	1	3	99	81	1	2
470	2	2	31	3	2	99	99	2	99	3	2	1	1	3	7	1	2
471	3	2	31	3	2	99	99	2	99	0	99	1	3	99	51	2	2
472	2	2	31	3	2	99	99	2	99	0	99	1	2	99	22	1	2
473	4	2	31	3	2	99	99	2	99	48	2	1	2	99	22	1	2
474	1	2	9	3	2	99	99	2	99	6	2	1	1	2	30	3	2
475	3	2	9	3	2	99	99	2	99	0	99	2	2	99	1000	99	2
476	4	1	25	2	2	99	99	2	99	0	99	2	2	99	1001	99	2
477	4	2	31	3	2	99	99	2	99	0	99	2	2	99	1000	99	2
478	3	2	9	3	2	99	99	2	99	10	2	2	2	99	10	1	2
479	2	2	31	3	2	99	99	2	99	0	99	1	2	99	11	3	2
480	3	3	9	3	2	99	99	2	99	0	99	1	2	99	107	1	2
481	3	1	31	3	2	99	99	2	99	0	99	2	2	99	1001	99	2
482	2	2	31	3	1	3	1	2	99	47	2	1	3	99	30	2	3
483	4	2	31	3	2	99	99	2	99	0	99	2	3	99	1001	99	2
484	2	2	31	3	2	99	99	2	99	0	99	1	3	99	1001	99	2
485	3	2	31	3	2	99	99	2	99	0	99	2	2	99	1000	99	2
486	1	2	9	3	2	99	99	2	99	0	99	2	2	99	1000	99	2
487	3	2	31	3	2	99	99	2	99	3	2	1	1	2	1001	99	2
488	4	2	31	3	2	99	99	2	99	0	99	2	2	99	1000	99	2
489	2	3	31	3	2	99	99	2	99	5	1	3	2	99	1001	99	2
490	3	1	31	3	2	99	99	2	99	0	99	2	2	99	1000	99	2
491	3	2	31	3	2	99	99	2	99	6	2	2	1	3	40	2	2
492	2	2	31	3	2	99	99	2	99	0	99	1	2	99	1000	99	2
493	2	2	46	3	2	99	99	2	99	12	2	1	3	99	12	2	2
494	3	2	31	3	2	99	99	2	99	0	99	2	2	99	30	2	2
496	2	2	9	3	2	99	99	2	99	0	99	1	3	99	99	99	2
497	3	2	31	3	2	99	99	1	1	99	99	2	1	3	10	1	2
498	3	2	9	3	1	3	1	1	1	99	99	1	1	1	79	1	3
499	2	2	31	3	2	99	99	2	99	0	99	2	2	99	99	99	2
500	2	1	31	3	2	99	99	2	99	38	2	3	2	99	38	1	2
501	4	2	9	3	2	99	99	2	99	99	99	1	2	99	1000	99	2
502	3	2	46	3	2	99	99	2	99	44	2	1	3	99	44	1	2
503	3	1	31	3	2	99	99	2	99	10	2	2	3	99	1001	99	2
504	3	2	31	3	2	99	99	2	99	0	99	1	2	99	1001	99	2
505	2	2	31	3	2	99	99	2	99	0	99	2	3	99	51	2	2
506	3	2	9	3	2	99	99	2	99	9	2	1	1	3	1001	99	2
507	3	1	46	3	2	99	99	2	99	6	2	1	2	99	28	1	2
508	1	1	9	3	2	99	99	2	99	2	1	1	1	1	102	1	2
509	4	1	31	3	2	99	99	2	99	0	99	1	2	99	1000	99	2
510	2	1	31	3	2	99	99	2	99	0	99	1	1	2	1001	99	2
511	3	1	31	3	2	99	99	2	99	0	99	2	2	99	1000	99	2
512	3	1	31	3	2	99	99	2	99	7	1	1	2	99	7	1	2
513	2	2	31	3	2	99	99	2	99	0	99	2	2	99	1000	99	2
514	2	2	20	3	2	99	99	2	99	10	2	1	1	2	95	2	2
515	2	1	20	3	2	99	99	2	99	0	99	1	1	2	10	1	2
520	2	2	9	3	2	99	99	2	99	0	99	1	2	99	1001	99	2
522	3	2	31	3	2	99	99	2	99	0	99	2	2	99	1000	99	2
523	3	2	31	3	2	99	99	2	99	0	99	2	2	99	4	99	2
524	2	2	31	3	2	99	99	2	99	12	2	2	1	2	1000	99	2
525	2	2	46	3	2	99	99	2	99	15	1	1	2	99	32	1	2
526	2	2	31	3	2	99	99	2	99	0	99	1	3	99	1	2	2
527	2	2	49	2	2	99	99	2	99	23	1	1	2	99	88	2	2
528	3	2	46	3	2	99	99	2	99	0	99	1	2	99	67	1	2
529	2	2	31	3	1	3	2	2	99	0	99	1	2	99	1001	99	1
530	2	2	31	3	2	99	99	2	99	0	99	2	2	99	1000	99	2
531	3	2	31	3	2	99	99	2	99	11	1	2	2	99	1000	99	2
532	4	1	31	3	2	99	99	2	99	0	99	1	2	99	1000	99	2
533	2	1	9	3	2	99	99	2	99	0	99	2	1	2	57	2	2
534	3	2	31	3	2	99	99	2	99	10	2	1	2	99	1001	99	2
535	2	1	31	3	2	99	99	2	99	1	1	1	1	3	1	1	2
536	2	2	46	3	2	99	99	2	99	0	99	1	2	99	1000	99	2
537	4	1	31	3	2	99	99	2	99	0	99	1	2	99	10	1	2
538	3	1	31	3	2	99	99	2	99	0	99	2	2	99	1000	99	2
539	3	1	31	3	2	99	99	2	99	11	1	1	2	99	67	1	2
540	1	1	34	1	2	99	99	2	99	0	99	1	3	99	1000	99	2
541	2	2	31	3	2	99	99	2	99	0	99	1	2	99	1001	99	2
542	3	2	31	3	2	99	99	2	99	37	2	1	3	99	7	2	2
543	4	1	31	3	2	99	99	2	99	0	99	1	2	99	1000	99	2
545	4	1	31	3	2	99	99	2	99	0	99	1	2	99	1000	99	2
546	2	2	31	3	2	99	99	2	99	29	3	2	2	99	30	1	2
547	4	2	31	3	2	99	99	2	99	99	99	1	3	99	22	1	2
548	2	1	31	3	1	3	1	1	3	99	99	2	2	99	1000	99	3
549	2	2	31	3	2	99	99	2	99	1	1	1	1	1	1	1	2
550	3	2	46	3	2	99	99	2	99	38	2	2	2	99	99	99	2
551	3	2	31	3	2	99	99	2	99	61	3	2	2	99	30	1	2
552	2	2	31	3	2	99	99	2	99	0	99	2	2	99	1000	99	2
553	2	2	31	3	2	99	99	2	99	0	1	2	2	99	1000	99	2
554	2	1	31	3	2	99	99	2	99	0	99	2	1	3	1001	3	2
555	3	2	9	3	2	99	99	2	99	11	2	1	1	2	51	2	2
556	3	1	31	3	2	99	99	2	99	1	3	1	2	99	1000	99	2
557	3	2	31	3	2	99	99	2	99	0	99	3	2	99	106	1	2
558	2	2	31	3	2	99	1	2	99	3	1	1	3	99	49	1	2
559	2	2	31	3	2	99	99	2	99	0	99	2	2	99	1000	99	2
560	4	2	31	3	2	99	99	2	99	5	3	1	2	99	1001	99	2
561	3	2	31	3	2	99	99	2	99	0	99	1	2	99	1000	99	2
562	2	2	31	3	2	99	99	2	99	23	2	2	2	99	23	1	2
563	2	2	31	3	2	99	99	2	99	2	1	3	3	99	1000	99	2
564	1	1	20	3	2	99	99	2	99	0	99	2	2	99	1001	99	2
565	1	2	31	3	2	99	99	2	99	0	99	1	2	99	1000	99	2
566	2	2	46	3	2	99	99	2	99	0	99	1	2	99	1000	99	2
567	2	1	31	3	2	99	99	2	99	0	99	1	2	99	1000	99	2
568	1	2	31	3	2	99	99	2	99	0	99	1	3	99	1000	99	2
569	1	2	31	3	2	99	99	2	99	16	1	1	2	99	23	1	2
570	1	2	31	3	2	99	99	2	99	28	1	2	2	99	108	1	2
571	1	2	31	3	2	99	99	2	99	0	99	1	2	99	1000	99	2
572	1	2	31	3	2	99	99	2	99	2	1	3	2	99	99	99	2
573	1	2	31	3	2	99	99	2	99	0	99	1	3	99	31	2	2
574	1	2	26	1	2	99	99	2	99	0	99	1	2	99	51	2	2
575	4	2	31	3	2	99	99	2	99	2	1	1	2	99	1001	99	2
576	3	2	31	3	2	99	99	2	99	2	1	2	2	99	1001	99	2
577	2	1	9	3	2	99	99	2	99	0	99	2	2	99	1000	99	2
578	1	2	31	3	2	99	99	2	99	39	3	1	1	3	113	3	2
579	2	2	31	3	2	99	99	2	99	0	99	1	2	99	99	99	2
580	1	2	31	3	2	99	99	2	99	11	1	1	2	99	2	1	2
581	1	2	26	1	2	99	99	2	99	0	99	2	3	99	116	2	2
582	1	1	31	3	2	99	99	2	99	0	99	2	2	99	1001	99	2
583	2	2	31	3	2	99	99	2	99	13	1	2	3	99	11	1	2
584	1	1	31	3	2	99	99	2	99	6	2	1	2	99	1000	99	2
585	1	1	9	3	2	99	99	2	99	28	2	1	1	3	2	3	2
586	4	2	31	3	2	99	99	2	99	3	2	3	2	99	1001	99	2
587	1	1	9	3	2	99	99	2	99	87	3	1	3	99	97	2	2
588	2	1	9	3	2	99	99	2	99	0	99	1	2	99	7	3	2
589	1	2	31	3	2	99	99	2	99	11	1	2	2	99	2	1	2
590	1	2	31	3	2	99	99	2	99	0	99	1	2	99	35	2	2
591	1	2	31	3	2	99	99	2	99	11	1	1	2	99	1001	99	2
592	1	2	9	3	2	99	99	2	99	0	99	2	2	99	9	2	2
593	2	2	31	3	2	99	99	2	99	3	2	1	1	2	2	1	2
594	2	2	31	3	2	99	99	2	99	0	99	1	3	99	1	2	2
595	2	2	31	3	2	99	99	2	99	23	2	2	2	99	30	1	2
596	1	2	9	3	2	99	99	2	99	0	99	3	2	99	1000	99	2
597	2	2	31	3	2	99	99	2	99	0	99	2	2	99	1001	99	2
598	1	2	9	3	2	99	99	2	99	0	99	1	2	99	1001	99	2
599	1	2	9	3	2	99	99	2	99	10	2	1	3	99	95	1	2
600	1	1	31	3	2	99	99	2	99	0	99	2	2	99	1000	99	2
602	2	2	31	3	2	99	99	2	99	10	2	1	3	99	22	1	2
606	1	2	26	1	2	99	99	2	99	0	99	1	2	99	23	2	2
608	3	1	31	3	2	99	99	2	99	2	2	1	2	99	20	1	2
609	2	2	31	3	2	99	99	2	99	0	99	1	2	99	1001	99	2
610	2	1	31	3	2	99	99	2	99	22	3	2	1	2	2	1	2
612	1	2	31	3	2	99	99	2	99	3	2	1	2	99	61	2	2
613	1	2	9	3	2	99	99	2	99	3	1	3	1	3	1001	99	2
614	3	1	31	3	2	99	99	2	99	0	99	1	2	99	30	1	2
615	4	2	31	3	1	3	2	2	99	0	99	3	2	99	1001	99	1
616	1	2	9	3	2	99	99	2	99	89	2	1	3	99	97	2	2
617	1	2	31	3	2	99	99	2	99	35	2	2	2	99	106	2	2
618	1	2	31	3	2	99	99	2	99	5	1	2	2	99	1000	99	2
619	2	2	31	3	2	99	99	2	99	10	2	1	1	2	1001	99	2
620	1	2	31	3	2	99	99	2	99	24	2	1	1	3	24	1	2
621	2	2	9	3	2	99	99	2	99	2	1	1	2	99	57	3	2
622	3	2	31	3	2	99	99	2	99	0	99	1	2	99	99	99	2
623	2	1	31	3	2	99	99	2	99	3	2	3	2	99	1001	99	2
624	2	2	31	3	2	99	99	2	99	0	99	1	2	99	1000	99	2
625	2	2	9	3	2	99	99	1	1	99	99	3	1	1	97	1	2
626	2	1	33	4	2	99	99	1	1	99	99	2	1	3	1001	3	2
627	1	2	31	3	2	99	99	2	99	10	2	2	2	99	1000	99	2
628	1	2	31	3	2	99	99	2	99	0	99	2	2	99	1000	99	2
629	2	1	31	3	2	99	99	2	99	0	99	1	1	3	1001	99	2
630	2	2	31	3	2	99	99	1	1	99	99	1	1	2	109	2	2
631	3	2	31	3	2	99	99	2	99	0	99	2	2	99	1000	99	2
632	1	2	31	3	2	99	99	2	99	0	99	2	2	99	99	99	2
633	1	2	9	3	2	99	99	2	99	3	2	1	1	1	37	1	2
634	1	2	31	3	2	99	99	2	99	0	99	2	2	99	1000	99	2
635	3	1	31	3	2	99	99	2	99	0	99	2	2	99	1000	99	2
636	1	1	9	3	2	99	99	2	99	2	1	3	2	99	1000	99	2
637	2	2	31	3	2	99	99	2	99	19	1	1	2	99	1001	99	2
642	3	2	31	3	2	99	99	2	99	5	1	2	2	99	15	2	2
644	4	2	31	3	2	99	99	2	99	0	99	2	3	99	1001	99	2
645	2	1	31	3	1	99	1	1	3	99	99	1	1	2	1001	99	3
646	2	3	31	3	2	99	99	2	99	3	2	1	1	3	84	2	2
648	3	2	31	3	2	99	99	2	99	0	99	1	3	99	6	3	2
649	3	1	31	3	2	99	99	2	99	0	99	3	2	99	1000	99	2
650	3	1	31	3	2	99	99	2	99	0	99	1	2	99	40	1	2
651	2	1	31	3	2	99	99	2	99	43	1	1	2	99	1001	99	2
652	1	2	31	3	2	99	99	2	99	81	2	1	2	99	30	2	2
653	2	2	31	3	2	99	99	2	99	0	99	2	2	99	1001	99	2
654	4	1	31	3	2	99	99	2	99	0	99	2	2	99	1000	99	2
655	4	2	31	3	2	99	99	2	99	0	99	1	2	99	1000	99	2
656	4	1	31	3	2	99	99	2	99	2	2	2	2	99	1000	99	2
657	4	2	31	3	2	99	99	2	99	1	2	2	2	99	30	99	2
658	2	2	32	2	2	99	99	2	99	2	1	1	2	99	1001	99	2
659	2	2	6	2	2	99	99	2	99	0	99	1	2	99	1001	99	2
660	1	2	31	3	2	99	99	2	99	0	99	1	1	3	1000	99	2
661	3	1	31	3	2	99	99	2	99	0	99	3	2	99	1000	99	2
662	2	1	31	3	2	99	99	2	99	0	99	3	2	99	1000	99	2
663	2	2	33	4	2	99	99	2	99	10	2	2	3	99	10	1	2
664	3	2	31	3	2	99	99	2	99	0	99	1	2	99	1000	99	2
665	2	2	31	3	2	99	99	2	99	38	1	2	1	2	22	1	2
666	3	2	9	3	2	99	99	2	99	37	3	1	3	99	37	1	2
667	1	2	9	3	2	99	99	2	99	60	2	1	3	99	22	1	2
668	3	2	31	3	2	99	99	2	99	2	1	2	2	99	30	2	2
669	3	2	31	3	2	99	99	2	99	0	99	2	2	99	1000	99	2
670	4	2	31	3	2	99	99	2	99	0	99	3	2	99	1000	99	2
671	3	1	31	3	2	99	99	2	99	6	1	2	3	99	51	1	2
672	2	1	31	3	2	99	99	2	99	0	99	2	2	99	6	2	2
673	3	2	31	3	2	99	99	2	99	17	3	1	3	99	11	2	2
674	2	1	6	2	2	99	99	2	99	61	1	2	3	99	61	1	2
675	3	2	31	3	2	99	99	2	99	0	99	1	3	99	1001	99	2
676	2	2	31	3	2	99	99	2	99	0	99	2	2	99	1000	99	2
677	2	1	9	3	2	99	99	2	99	0	99	1	2	99	1	2	2
678	1	1	31	3	2	99	99	2	99	0	99	1	3	99	93	1	2
679	3	1	31	3	2	99	99	2	99	0	99	3	3	99	1001	99	2
680	2	2	31	3	2	99	99	2	99	23	2	1	3	99	38	2	2
681	2	2	31	3	2	99	99	2	99	0	99	1	3	99	1001	99	2
683	2	1	6	2	2	99	1	2	99	5	2	1	3	99	1001	99	2
684	1	2	31	3	2	99	99	2	99	99	99	1	1	3	103	3	2
685	1	2	31	3	2	99	99	2	99	0	99	2	2	99	99	99	2
686	2	2	31	3	2	99	99	2	99	11	2	2	2	99	10	1	2
687	4	2	52	2	1	3	2	2	99	0	99	1	2	99	1000	99	1
688	2	2	9	3	1	3	2	2	99	0	99	1	1	2	81	2	1
689	2	1	46	3	2	99	99	2	99	67	1	1	2	99	1000	99	2
690	4	2	46	3	2	99	99	2	99	0	99	2	2	99	1000	99	2
691	1	2	31	3	2	99	99	2	99	1	1	3	1	2	1001	99	2
692	3	2	31	3	2	99	99	2	99	87	3	2	1	3	83	2	2
693	4	2	31	3	2	99	99	2	99	0	99	1	2	99	99	99	2
694	2	2	31	3	2	99	99	2	99	22	2	2	2	99	87	2	2
695	2	2	46	3	2	99	99	2	99	0	99	2	2	99	10	2	2
696	3	1	31	3	2	99	99	2	99	0	99	1	2	99	1000	99	2
697	3	1	31	3	2	99	99	2	99	0	99	1	2	99	4	1	2
698	2	2	31	3	2	99	99	2	99	0	99	1	1	2	113	2	2
699	3	2	31	3	2	99	99	2	99	4	3	2	2	99	1001	99	2
700	1	2	31	3	2	99	99	2	99	0	99	2	2	99	1000	99	2
701	2	2	31	3	2	99	99	2	99	0	99	2	2	99	1000	99	2
702	4	2	31	3	2	99	99	2	99	38	3	1	2	99	31	1	2
703	3	2	31	3	2	99	99	2	99	0	99	2	2	99	1000	99	2
704	2	2	31	3	2	99	99	2	99	38	3	1	2	99	51	1	2
705	3	2	31	3	2	99	99	2	99	3	2	1	3	99	1000	99	2
706	2	2	31	3	2	99	99	2	99	0	99	3	2	99	3	1	2
707	2	2	31	3	2	99	99	2	99	11	3	2	2	99	38	2	2
708	3	1	31	3	2	99	99	2	99	0	99	1	2	99	1001	99	2
709	2	2	31	3	2	99	99	2	99	3	1	2	2	99	26	2	2
710	4	2	31	3	1	99	99	2	99	99	99	3	2	99	99	99	1
711	2	2	31	3	2	99	99	2	99	93	3	1	1	2	81	1	2
712	3	2	31	3	2	99	99	2	99	10	3	2	2	99	1001	99	2
713	2	2	31	3	2	99	99	2	99	2	2	2	2	99	1000	99	2
714	3	2	31	3	2	99	99	2	99	0	99	1	1	2	1001	99	2
715	1	2	9	3	2	99	99	2	99	0	99	2	2	99	1001	99	2
716	3	2	9	3	2	99	99	2	99	2	2	3	3	99	51	1	2
717	1	2	9	3	2	99	99	2	99	67	2	1	1	2	97	2	2
718	4	2	31	3	2	99	99	2	99	0	99	2	2	99	1001	99	2
719	2	2	31	3	2	99	99	2	99	0	99	2	1	2	1000	99	2
720	4	2	31	3	2	99	99	2	99	99	99	1	2	99	99	99	2
721	2	1	31	3	2	99	99	2	99	6	1	2	3	99	1000	99	2
722	2	1	31	3	2	99	99	2	99	10	2	1	2	99	1001	99	2
723	2	2	31	3	2	99	99	2	99	10	3	2	2	99	19	1	2
724	2	1	9	3	2	99	99	2	99	0	99	1	2	99	1000	99	2
725	2	2	31	3	2	99	99	2	99	0	99	2	2	99	1000	99	2
726	2	2	31	3	2	99	99	2	99	0	99	2	2	99	1001	99	2
727	2	2	31	3	2	99	99	2	99	5	2	1	2	99	1000	99	2
728	3	2	31	3	2	99	99	2	99	18	1	2	2	99	99	99	2
729	3	1	9	3	2	99	99	2	99	81	3	1	2	99	81	1	2
730	2	2	31	3	2	99	99	2	99	0	99	2	2	99	1000	99	2
731	3	1	31	3	2	99	99	2	99	0	99	3	3	99	1000	99	2
732	2	2	31	3	2	99	99	2	99	0	99	2	3	99	30	2	2
733	2	2	31	3	2	99	99	2	99	0	99	1	2	99	1001	99	2
734	2	2	9	3	2	99	99	2	99	27	1	2	2	99	97	1	2
735	1	1	46	3	2	99	99	2	99	0	99	1	3	99	1001	99	2
736	4	2	9	3	2	99	99	2	99	1	1	1	1	3	40	3	2
737	2	2	31	3	2	99	99	2	99	3	1	1	1	3	1001	99	2
738	2	2	31	3	2	99	99	2	99	0	99	2	2	99	1001	99	2
739	3	2	46	3	2	99	99	2	99	0	99	1	3	99	1001	99	2
740	3	1	31	3	2	99	99	2	99	0	99	1	2	99	99	99	2
741	2	2	31	3	2	99	99	2	99	0	99	2	2	99	1001	99	2
742	2	1	31	3	2	99	99	2	99	8	1	3	2	99	1001	99	2
743	4	2	31	3	2	99	99	2	99	0	99	1	2	99	1000	99	2
744	2	2	31	3	2	99	99	2	99	11	1	1	2	99	1000	99	2
745	2	1	31	3	2	99	99	2	99	99	99	1	2	99	11	1	2
746	2	2	31	3	2	99	99	2	99	0	99	2	2	99	1000	99	2
748	2	2	31	3	2	99	99	2	99	3	1	1	1	1	49	1	2
749	2	2	31	3	2	99	99	2	99	3	1	2	3	99	1	1	2
750	2	2	31	3	2	99	99	2	99	28	3	3	2	99	6	1	2
751	1	2	31	3	2	99	99	2	99	10	3	2	2	99	1001	99	2
752	3	2	31	3	2	99	99	2	99	5	1	2	2	99	1001	99	2
753	3	2	31	3	2	99	99	2	99	3	1	2	2	99	14	99	2
754	3	1	46	3	2	99	99	2	99	0	99	2	2	99	1000	99	2
755	2	1	9	3	2	99	99	2	99	0	99	2	2	99	99	99	2
756	2	1	31	3	2	99	99	2	99	3	2	2	2	99	1001	99	2
757	3	2	31	3	2	99	99	2	99	51	2	2	2	99	51	1	2
758	3	2	20	3	2	99	99	2	99	0	99	2	1	99	1000	99	2
759	2	2	31	3	2	99	99	2	99	0	99	2	2	99	1000	99	2
760	4	2	31	3	2	99	99	2	99	0	99	3	2	99	1000	99	2
761	2	2	48	3	2	99	99	2	99	0	99	3	3	99	1001	99	2
762	4	2	31	3	2	99	99	2	99	0	99	2	3	99	38	2	2
763	3	2	9	3	2	99	99	2	99	0	99	2	2	99	99	99	2
764	2	2	31	3	2	99	99	2	99	0	99	2	2	99	1001	99	2
765	2	2	46	3	2	99	99	2	99	0	99	1	1	3	38	2	2
766	1	2	46	3	2	99	99	2	99	12	1	1	1	2	99	99	2
767	2	2	25	2	2	99	99	2	99	0	99	2	2	99	14	2	2
768	1	2	31	3	2	99	99	2	99	0	99	2	2	99	3	1	2
769	4	2	31	3	2	99	99	2	99	0	99	2	1	3	1000	99	2
770	3	2	31	3	1	3	1	2	99	27	2	2	2	99	65	1	3
771	2	1	31	3	2	99	99	2	99	2	1	2	2	99	7	1	2
772	2	2	31	3	2	99	99	2	99	0	99	1	2	99	1000	99	2
773	1	2	31	3	2	99	99	2	99	0	99	1	2	99	99	99	2
774	3	2	31	3	2	99	99	2	99	99	99	99	99	99	99	99	2
775	2	2	31	3	2	99	99	2	99	0	99	2	2	99	1000	99	2
776	2	2	31	3	2	99	99	2	99	1	1	1	2	99	106	1	2
777	2	2	31	3	2	99	99	2	99	0	99	2	2	99	1001	99	2
778	3	2	31	3	2	99	99	2	99	13	1	1	3	99	1001	99	2
779	2	1	31	3	2	99	99	2	99	0	99	2	2	99	1000	99	2
780	2	2	31	3	2	99	99	2	99	0	99	1	3	99	1000	99	2
781	1	2	31	3	2	99	99	2	99	12	3	1	2	99	45	2	2
782	2	2	31	3	2	99	99	2	99	0	99	2	2	99	1000	99	2
783	3	2	31	3	2	99	99	2	99	3	1	3	1	3	9	1	2
784	2	2	31	3	2	99	99	2	99	10	2	2	2	99	1001	99	2
785	3	2	31	3	2	99	99	2	99	0	99	2	2	99	1001	99	2
786	3	2	9	3	2	99	99	2	99	0	99	1	1	2	30	1	2
787	2	1	9	3	2	99	99	2	99	35	2	1	2	99	93	2	2
788	2	2	46	3	2	99	99	2	99	3	1	2	2	99	2	1	2
789	2	2	31	3	2	99	99	2	99	12	2	1	3	99	106	1	2
790	2	2	31	3	2	99	99	2	99	38	2	2	2	99	1001	99	2
791	2	1	46	3	1	3	1	1	2	99	99	2	2	99	99	99	3
792	3	1	9	3	2	99	99	1	1	99	99	3	1	2	10	2	2
793	2	2	2	3	2	99	99	2	99	0	99	2	2	99	1001	99	2
794	3	2	31	3	2	99	99	2	99	23	1	2	1	3	14	1	2
795	3	2	9	3	2	99	99	2	99	0	99	1	2	99	99	99	2
796	3	2	31	3	2	99	99	2	99	0	99	2	2	99	1001	99	2
797	3	2	31	3	2	99	99	2	99	4	1	1	2	99	1000	99	2
798	2	2	31	3	2	99	99	2	99	0	99	2	2	99	1000	99	2
799	3	2	31	3	2	99	99	2	99	86	1	2	2	99	115	1	2
800	4	2	31	3	2	99	99	2	99	99	99	2	2	99	1001	99	2
801	3	1	9	3	2	99	99	2	99	0	99	1	2	99	1000	99	2
802	3	1	31	3	2	99	99	2	99	2	1	2	2	99	2	1	2
803	3	2	31	3	2	99	99	2	99	0	99	2	2	99	1001	99	2
804	1	2	31	3	2	99	99	2	99	22	1	2	2	99	84	1	2
805	4	1	28	4	2	99	99	2	99	0	99	2	2	99	1001	99	2
806	3	2	20	3	1	3	2	2	99	85	2	2	3	99	99	99	1
807	1	1	31	3	2	99	99	2	99	11	1	2	2	99	51	3	2
808	2	2	31	3	2	99	99	2	99	0	99	2	2	99	1001	99	2
809	3	1	31	3	2	99	99	2	99	0	99	1	2	99	1000	99	2
810	3	2	31	3	2	99	99	2	99	2	2	2	2	99	1001	99	2
811	2	2	31	3	1	3	2	2	99	30	1	1	3	99	30	2	1
812	4	2	31	3	2	99	99	2	99	0	99	1	2	99	1001	99	2
813	2	2	31	3	2	99	99	2	99	0	99	1	2	99	7	1	2
814	2	2	31	3	2	99	99	2	99	55	3	2	2	99	32	1	2
815	3	1	9	3	2	99	99	2	99	99	99	1	2	99	99	99	2
816	2	2	9	3	2	99	99	2	99	0	99	2	2	99	31	3	2
817	1	2	9	3	2	99	99	2	99	49	2	1	2	99	79	1	2
818	4	1	46	3	2	99	99	2	99	37	2	2	3	99	1001	99	2
819	3	2	9	3	2	99	99	2	99	2	1	1	1	3	2	1	2
820	3	2	31	3	2	99	99	2	99	0	99	1	2	99	1001	99	2
821	2	2	46	3	2	99	99	2	99	0	99	1	1	3	1	3	2
822	3	2	31	3	2	99	99	2	99	0	99	2	2	99	1000	99	2
823	2	1	31	3	1	8	1	1	1	99	99	1	1	1	97	1	3
824	3	2	31	3	2	99	99	2	99	0	99	2	2	99	1000	99	2
826	3	1	9	3	2	99	99	2	99	0	99	2	2	99	1000	99	2
827	2	1	31	3	2	99	99	2	99	11	1	2	1	2	11	3	2
828	2	2	46	3	2	99	99	2	99	0	99	2	2	99	1001	99	2
829	3	2	31	3	2	99	99	2	99	6	1	1	2	99	1001	99	2
830	3	2	31	3	2	99	99	2	99	3	1	2	3	99	51	2	2
831	3	2	31	3	2	99	99	2	99	99	99	2	2	99	1000	99	2
832	2	1	31	3	2	99	99	2	99	3	99	1	1	2	38	2	2
833	3	2	31	3	2	99	99	1	1	99	99	1	2	99	20	1	2
834	2	2	31	3	2	99	99	2	99	3	2	2	2	99	1000	99	2
835	1	2	31	3	2	99	99	2	99	32	1	1	2	99	11	1	2
836	4	2	31	3	2	99	99	2	99	0	99	2	2	99	1000	99	2
837	3	2	31	3	2	99	99	2	99	0	99	2	3	99	11	1	2
838	3	2	31	3	2	99	99	2	99	0	99	1	1	3	1000	99	2
839	4	1	31	3	2	99	99	2	99	0	99	1	2	99	10	1	2
840	2	2	31	3	2	99	99	2	99	0	99	3	1	2	9	2	2
841	3	2	31	3	2	99	99	2	99	0	99	2	2	99	1000	99	2
842	3	1	31	3	2	99	99	2	99	3	1	2	2	99	5	2	2
843	2	2	46	3	2	99	99	2	99	51	3	1	3	99	51	1	2
844	2	2	31	3	2	99	99	2	99	99	99	2	2	99	57	2	2
845	2	2	31	3	2	99	99	2	99	11	1	3	2	99	11	1	2
846	2	2	31	3	1	3	1	1	1	99	99	1	1	3	20	1	3
847	2	2	31	3	2	99	99	2	99	2	1	1	3	99	5	1	2
848	2	2	31	3	2	99	99	2	99	11	2	1	1	2	99	99	2
849	2	1	46	3	2	99	99	2	99	3	2	3	1	2	1001	3	2
850	4	2	31	3	2	99	99	2	99	0	99	1	3	99	1000	99	2
851	3	2	31	3	2	99	99	2	99	5	3	1	2	99	1001	99	2
852	2	2	31	3	2	99	99	2	99	0	99	1	2	99	10	1	2
853	3	2	26	1	2	99	99	2	99	0	99	1	2	99	99	99	2
854	4	2	31	3	2	99	99	2	99	20	2	1	3	99	3	1	2
855	2	2	9	3	2	99	99	2	99	38	2	1	2	99	38	1	2
856	4	2	9	3	2	99	99	2	99	0	99	2	2	99	1001	99	2
857	2	2	46	3	2	99	99	2	99	15	1	1	1	2	1000	99	2
858	3	2	31	3	2	99	99	2	99	0	99	1	3	99	1001	99	2
859	2	1	31	3	2	99	99	2	99	32	2	1	2	99	1000	99	2
860	3	2	9	3	1	3	2	2	99	18	1	1	2	99	67	2	1
861	2	1	31	3	2	99	99	2	99	9	2	2	2	99	49	1	2
862	3	1	31	3	2	99	99	2	99	32	2	1	1	2	11	2	2
863	3	2	31	3	2	99	99	2	99	0	99	2	2	99	1001	99	2
864	3	2	31	3	2	99	99	2	99	0	99	2	2	99	1001	99	2
865	3	2	31	3	2	99	99	2	99	0	99	2	2	99	1001	99	2
866	2	2	9	3	2	99	99	2	99	3	2	2	1	2	117	2	2
867	2	2	31	3	2	99	99	2	99	53	3	2	2	99	6	1	2
868	3	1	31	3	2	99	99	2	99	10	1	2	3	99	1001	99	2
869	2	2	31	3	1	8	2	2	99	0	99	1	2	99	99	99	1
870	2	1	31	3	2	99	99	2	99	13	1	1	2	99	19	1	2
871	4	1	9	3	2	99	99	2	99	0	99	1	2	99	1001	99	2
872	2	2	31	3	2	99	99	2	99	11	2	1	2	99	1000	99	2
873	2	2	31	3	2	99	99	2	99	0	99	2	1	2	57	2	2
874	2	1	31	3	2	99	99	2	99	27	1	2	2	99	11	1	2
875	4	2	31	3	2	99	99	2	99	99	99	2	2	99	1000	99	2
876	4	2	25	2	2	99	99	2	99	50	2	99	2	99	1001	99	2
877	3	1	9	3	2	99	99	2	99	0	99	1	2	99	113	3	2
878	2	2	31	3	2	99	99	2	99	2	1	1	2	99	22	1	2
879	2	2	31	3	2	99	99	2	99	11	1	2	2	99	99	99	2
880	1	2	9	3	2	99	99	2	99	10	2	3	3	99	61	2	2
881	2	2	31	3	2	99	99	2	99	0	99	1	1	1	14	1	2
882	4	2	31	3	2	99	99	2	99	61	2	2	2	99	14	1	2
883	1	2	9	3	2	99	99	2	99	65	2	1	1	1	97	1	2
884	2	1	31	3	2	99	99	2	99	0	99	1	3	99	7	1	2
885	1	2	31	3	2	99	99	2	99	42	2	1	1	3	106	1	2
886	3	1	31	3	2	99	99	2	99	0	99	1	2	99	1000	99	2
887	3	2	31	3	2	99	99	2	99	0	99	2	2	99	1000	99	2
888	2	1	31	3	2	99	99	2	99	2	1	2	2	99	1001	99	2
889	2	1	31	3	2	99	99	2	99	0	99	1	3	99	1001	99	2
890	3	2	31	3	2	99	99	2	99	9	2	1	2	99	9	1	2
891	3	2	9	3	2	99	99	2	99	0	99	2	2	99	1000	99	2
892	4	2	9	3	2	99	99	2	99	0	99	2	2	99	1000	99	2
893	2	2	31	3	2	99	99	2	99	38	2	1	2	99	38	1	2
894	3	1	31	3	2	99	99	2	99	0	99	2	2	99	99	99	2
895	2	1	31	3	2	99	99	2	99	0	99	1	3	99	1	2	2
896	4	2	9	3	2	99	99	2	99	15	2	1	2	99	99	99	2
897	3	2	9	3	2	99	99	2	99	10	3	1	2	99	51	2	2
898	2	1	31	3	2	99	99	2	99	3	2	1	2	99	1000	99	2
899	2	1	31	3	2	99	99	2	99	15	2	1	2	99	5	2	2
900	3	1	31	3	2	99	99	2	99	0	99	1	2	99	1001	99	2
901	3	2	31	3	2	99	99	2	99	0	99	2	2	99	99	99	2
902	1	1	31	3	2	99	99	2	99	0	99	2	2	99	1000	99	2
903	2	2	31	3	2	99	99	2	99	0	99	3	2	99	1000	99	2
904	3	1	31	3	2	99	99	2	99	0	99	1	2	99	23	1	2
905	2	2	31	3	2	99	99	2	99	5	3	1	2	99	1000	99	2
906	2	2	31	3	2	99	99	2	99	63	3	1	2	99	11	1	2
907	3	1	31	3	2	99	99	2	99	22	3	2	2	99	22	1	2
908	3	2	9	3	2	99	99	2	99	0	99	1	1	1	14	1	2
909	3	2	31	3	2	99	99	2	99	0	99	1	2	99	1000	99	2
910	3	2	31	3	2	99	99	2	99	0	99	2	1	2	1001	99	2
911	2	2	31	3	2	99	99	2	99	3	1	2	2	99	10	2	2
912	1	2	31	3	2	99	99	2	99	2	1	2	2	99	2	1	2
913	4	2	31	3	2	99	99	2	99	0	99	1	2	99	1000	99	2
914	3	2	31	3	2	99	99	2	99	0	99	1	2	99	1001	99	2
915	3	1	9	3	2	99	99	2	99	0	99	2	1	2	1001	99	2
916	2	2	31	3	2	99	99	2	99	0	99	3	1	2	103	2	2
917	3	2	31	3	2	99	99	2	99	6	1	2	3	99	1001	99	2
918	2	1	31	3	2	99	99	2	99	0	99	2	2	99	10	1	2
919	2	1	31	3	2	99	99	2	99	11	2	1	2	99	7	1	2
920	2	2	31	3	2	99	99	2	99	0	99	1	3	99	23	1	2
921	2	2	31	3	2	99	99	2	99	3	2	1	2	99	3	2	2
922	2	2	31	3	2	99	99	2	99	2	2	2	1	3	7	1	2
923	2	2	31	3	2	99	99	2	99	0	99	1	2	99	1001	99	2
924	2	2	9	3	1	3	2	2	99	3	2	1	1	2	46	2	1
925	2	1	31	3	2	99	99	2	99	0	99	1	2	99	1000	99	2
926	1	1	9	3	2	99	99	2	99	0	99	3	3	99	1000	99	2
927	3	1	31	3	2	99	99	2	99	10	2	1	3	99	1000	99	2
928	2	2	31	3	2	99	99	2	99	17	1	1	1	2	106	1	2
929	2	2	31	3	2	99	99	2	99	0	99	2	2	99	6	3	2
930	3	1	31	3	2	99	99	2	99	0	99	3	3	99	1000	99	2
931	2	2	31	3	2	99	99	2	99	99	99	1	2	99	1000	99	2
932	2	2	31	3	2	99	99	2	99	0	99	1	1	3	6	2	2
933	2	1	31	3	2	99	99	2	99	2	1	2	2	99	11	3	2
934	2	1	31	3	2	99	99	2	99	3	1	1	2	99	9	2	2
935	3	2	31	3	2	99	99	2	99	31	2	2	2	99	10	3	2
936	1	2	9	3	2	99	99	2	99	0	99	3	1	3	106	2	2
937	4	2	9	3	2	99	99	2	99	10	2	1	2	99	1000	99	2
938	3	1	31	3	2	99	99	2	99	0	99	1	1	3	30	3	2
939	3	2	31	3	2	99	99	2	99	17	2	2	2	99	1000	99	2
940	2	2	9	3	2	99	99	2	99	3	2	2	1	2	95	2	2
941	1	2	9	3	2	99	99	2	99	3	1	1	2	99	2	1	2
942	4	2	31	3	2	99	99	2	99	0	99	2	3	99	1000	99	2
943	2	2	31	3	2	99	99	2	99	0	99	1	1	2	14	2	2
944	2	1	31	3	2	99	99	2	99	34	3	1	1	3	1001	99	2
945	3	2	31	3	2	99	99	2	99	0	99	2	99	99	1000	99	2
946	1	1	46	3	2	99	99	2	99	0	99	1	2	99	99	99	2
947	1	2	20	3	2	99	99	2	99	0	99	2	3	99	1001	99	2
948	2	1	9	3	2	99	99	2	99	0	99	1	3	99	7	2	2
949	2	2	31	3	2	99	99	2	99	6	1	2	2	99	2	1	2
950	3	1	31	3	2	99	99	2	99	0	99	2	2	99	1000	99	2
951	4	2	31	3	2	99	99	2	99	0	99	2	2	99	95	2	2
952	3	1	31	3	2	99	99	2	99	0	99	2	1	3	1000	99	2
953	3	2	9	3	2	99	99	2	99	0	99	1	3	99	1000	99	2
954	2	2	31	3	2	99	99	2	99	2	1	2	2	99	117	3	2
955	3	2	31	3	2	99	99	2	99	0	99	1	2	99	1001	99	2
956	1	2	9	3	2	99	99	2	99	0	99	2	2	99	51	1	2
957	1	2	9	3	2	99	99	2	99	0	99	2	3	99	44	1	2
958	2	2	31	3	2	99	99	2	99	3	1	2	2	99	1001	99	2
959	2	2	9	3	2	99	99	2	99	0	99	1	1	2	3	1	2
960	1	1	9	3	2	99	99	2	99	0	99	1	1	3	1000	99	2
961	1	2	9	3	2	99	99	2	99	0	99	2	2	99	1000	99	2
962	2	2	31	3	2	99	99	2	99	2	1	2	1	3	6	99	2
963	3	1	31	3	2	99	99	2	99	11	1	1	2	99	7	1	2
964	2	1	9	3	2	99	99	2	99	0	99	2	2	99	1000	99	2
965	4	2	31	3	1	99	1	1	1	99	99	2	1	1	28	1	3
967	4	1	31	3	2	99	99	2	99	11	2	1	2	99	11	1	2
968	1	1	31	3	2	99	99	2	99	13	1	2	2	99	99	99	2
969	3	1	31	3	2	99	99	2	99	2	1	1	1	2	99	2	2
970	3	2	31	3	2	99	99	2	99	0	99	2	2	99	1000	99	2
971	2	2	31	3	2	99	99	2	99	4	2	2	1	2	30	2	2
972	2	1	31	3	2	99	99	2	99	0	99	3	2	99	1001	99	2
973	3	2	31	3	2	99	99	2	99	3	1	2	2	99	1000	99	2
975	4	1	31	3	2	99	99	2	99	0	99	1	2	99	1000	99	2
976	3	2	31	3	2	99	99	2	99	0	99	2	2	99	1000	99	2
977	2	2	31	3	2	99	99	2	99	0	99	2	1	3	1001	99	2
978	3	1	31	3	2	99	99	2	99	2	1	2	99	99	1000	99	2
979	2	2	31	3	2	99	99	2	99	4	1	2	2	99	99	99	2
980	3	1	31	3	2	99	99	1	1	99	99	2	2	99	99	99	2
981	1	1	31	3	2	99	99	2	99	10	2	2	2	99	6	1	2
982	2	2	31	3	2	99	99	2	99	0	99	2	2	99	23	2	2
983	3	2	31	3	2	99	99	2	99	0	99	1	3	99	1000	99	2
984	3	2	31	3	2	99	99	2	99	0	99	1	1	2	14	2	2
985	3	2	31	3	2	99	99	2	99	23	2	2	1	2	36	2	2
986	4	1	31	3	2	99	99	2	99	0	99	1	2	99	1000	99	2
987	2	2	31	3	2	99	99	2	99	0	99	3	2	99	1000	99	2
988	2	2	31	3	2	99	99	2	99	0	99	1	2	99	10	1	2
989	3	2	31	3	2	99	99	2	99	30	3	1	3	99	6	2	2
990	2	1	31	3	2	99	99	1	1	99	99	2	3	99	14	1	2
991	4	1	9	3	2	99	99	2	99	0	99	1	2	99	99	99	2
992	2	2	31	3	2	99	99	2	99	0	99	1	1	2	88	2	2
993	2	2	31	3	2	99	99	2	99	0	99	1	2	99	1001	99	2
994	2	2	25	2	2	99	99	2	99	0	99	2	2	99	1	1	2
995	3	2	31	3	2	99	99	2	99	0	99	3	3	99	1001	99	2
996	2	2	31	3	2	99	99	2	99	3	2	2	3	99	67	2	2
997	2	2	31	3	2	99	99	2	99	19	3	2	2	99	1000	99	2
998	3	2	31	3	2	99	99	2	99	0	99	2	2	99	1000	99	2
999	3	2	9	3	2	99	99	2	99	3	1	2	2	99	1001	99	2
1000	2	2	31	3	2	99	99	2	99	3	2	2	3	99	67	2	2
1001	2	2	25	2	2	99	99	2	99	0	99	2	2	99	1000	99	2
1002	2	2	31	3	2	99	99	2	99	0	99	1	2	99	20	3	2
1003	2	2	31	3	2	99	99	2	99	0	99	2	2	99	1001	99	2
1004	2	2	9	3	1	3	2	2	99	0	99	2	2	99	99	99	1
1005	1	2	31	3	2	99	99	2	99	0	99	1	2	99	1000	99	2
1006	1	1	28	4	2	99	99	2	99	0	99	2	2	99	5	1	2
1007	3	2	31	3	2	99	99	2	99	23	2	2	1	2	84	2	2
1008	3	1	31	3	2	99	99	2	99	0	99	1	1	2	1001	99	2
1010	4	2	9	3	2	99	99	2	99	14	2	1	2	99	1001	99	2
1011	3	1	31	3	2	99	99	2	99	0	99	2	2	99	1000	99	2
1012	2	1	31	3	2	99	99	2	99	0	99	1	1	2	30	2	2
1013	3	1	31	3	2	99	99	2	99	0	99	2	2	99	1001	99	2
1014	3	2	9	3	2	99	99	2	99	63	3	2	2	99	1001	99	2
1015	2	2	25	2	1	99	99	2	99	55	2	3	2	99	95	1	1
1016	3	2	31	3	2	99	99	2	99	0	99	2	2	99	1000	99	2
1017	3	1	31	3	2	99	99	2	99	0	99	3	3	99	1000	99	2
1018	3	2	31	3	1	3	2	2	99	38	1	3	2	99	2	2	1
1019	2	2	31	3	2	99	99	2	99	0	99	2	2	99	3	1	2
1020	3	2	31	3	2	99	99	2	99	0	99	1	2	99	57	99	2
1021	2	2	31	3	2	99	99	2	99	0	99	2	2	99	1000	99	2
1022	3	2	31	3	2	99	99	2	99	0	99	1	2	99	1000	99	2
1023	2	2	9	3	2	99	99	2	99	99	99	2	2	99	63	2	2
1024	2	2	31	3	2	99	99	2	99	0	99	3	3	99	1000	99	2
1025	3	1	31	3	2	99	99	2	99	0	99	1	1	3	1001	3	2
1026	1	2	31	3	2	99	99	1	1	99	99	1	1	2	61	2	2
1027	4	1	31	3	2	99	99	2	99	0	99	1	3	99	31	99	2
1028	4	1	31	3	2	99	99	2	99	0	99	1	2	99	1000	99	2
1029	2	2	31	3	2	99	99	2	99	0	99	3	1	3	30	3	2
1030	3	2	31	3	2	99	99	2	99	40	2	1	2	99	1	1	2
1031	4	1	9	3	2	99	99	2	99	0	99	2	2	99	22	1	2
1032	2	2	31	3	2	99	99	2	99	4	1	1	2	99	1000	99	2
1033	3	2	31	3	2	99	99	2	99	23	2	2	1	2	36	2	2
1034	3	2	31	3	2	99	99	2	99	0	99	2	1	2	14	2	2
1035	2	2	9	3	2	99	99	2	99	0	99	1	2	99	1001	99	2
1037	2	1	31	3	2	99	99	2	99	0	99	2	3	99	9	3	2
1038	3	1	25	2	2	99	99	2	99	0	99	2	2	99	1001	99	2
1039	4	2	31	3	2	99	99	2	99	0	99	1	2	99	1000	99	2
1040	3	2	31	3	2	99	99	2	99	79	2	1	2	99	31	2	2
1041	2	2	25	2	2	99	99	2	99	0	99	2	2	99	8	2	2
1042	3	2	31	3	2	99	99	2	99	0	99	1	2	99	1001	99	2
1043	2	2	31	3	2	99	99	2	99	33	2	1	2	99	1000	99	2
1044	2	2	31	3	2	99	99	2	99	5	2	1	2	99	1000	99	2
1045	3	2	31	3	2	99	99	2	99	0	99	3	2	99	1001	99	2
1046	4	2	31	3	2	99	99	2	99	0	99	2	2	99	1000	99	2
1047	2	2	31	3	2	99	99	2	99	0	99	2	1	3	1001	99	2
1049	3	2	31	3	2	99	99	2	99	3	2	1	2	99	1000	99	2
1050	3	1	9	3	2	99	99	2	99	0	99	1	2	99	11	1	2
1051	3	2	31	3	2	99	99	2	99	0	99	1	2	99	57	3	2
1052	3	1	31	3	2	99	99	2	99	36	2	1	1	3	1000	99	2
1053	2	1	31	3	2	99	99	2	99	0	99	1	1	2	1000	99	2
1054	2	2	31	3	2	99	99	2	99	0	99	2	2	99	1000	99	2
1055	1	2	31	3	2	99	99	2	99	0	99	3	3	99	1001	99	2
1056	1	2	31	3	2	99	99	2	99	0	99	1	1	2	7	2	2
1057	3	2	31	3	2	99	99	2	99	0	99	3	2	99	1000	99	2
1058	3	1	31	3	2	99	99	2	99	0	99	1	1	2	1001	2	2
1059	3	1	31	3	2	99	99	2	99	23	2	1	2	99	6	1	2
1060	2	2	31	3	2	99	99	2	99	17	2	2	2	99	106	1	2
1061	1	1	31	3	2	99	99	2	99	15	1	2	2	99	99	99	2
1062	2	1	46	3	2	99	99	2	99	0	99	2	2	99	1001	99	2
1063	2	3	9	3	2	99	99	2	99	0	99	1	2	99	1001	99	2
1064	1	1	20	3	2	99	99	2	99	52	2	1	3	99	31	1	2
1065	3	2	31	3	2	99	99	2	99	23	2	2	1	2	36	2	2
1066	2	2	31	3	2	99	99	2	99	17	2	2	2	99	106	1	2
1067	2	2	31	3	2	99	99	2	99	0	99	1	3	99	1000	99	2
1068	3	2	31	3	2	99	99	2	99	0	99	3	2	99	1001	99	2
1069	2	2	31	3	2	99	99	2	99	11	2	2	1	2	49	2	2
1070	2	2	31	3	2	99	99	2	99	0	99	2	2	99	1001	99	2
1071	2	2	31	3	2	99	99	2	99	0	99	2	1	3	6	3	2
1072	3	2	31	3	2	99	99	2	99	0	99	2	1	1	99	99	2
1073	2	2	31	3	2	99	99	2	99	0	99	2	2	99	1000	99	2
1074	2	1	31	3	2	99	99	2	99	1	1	2	2	99	106	1	2
1075	3	2	31	3	2	99	99	2	99	22	2	1	2	99	11	1	2
1076	2	1	9	3	2	99	99	2	99	2	1	1	2	99	35	2	2
1077	2	2	31	3	2	99	99	1	1	99	99	1	1	1	97	1	2
1078	3	2	9	3	1	3	2	2	99	42	3	2	2	99	49	2	1
1079	3	1	31	3	2	99	99	2	99	0	99	2	2	99	1001	99	2
1080	3	2	31	3	2	99	99	2	99	3	2	2	2	99	1000	99	2
1081	4	1	31	3	2	99	99	2	99	0	99	2	2	99	1000	99	2
1082	1	1	9	3	2	99	99	2	99	0	99	1	2	99	1000	99	2
1083	2	1	31	3	2	99	99	2	99	0	99	1	3	99	1	2	2
1084	4	2	31	3	2	99	99	2	99	0	99	1	2	99	1001	99	2
1085	3	2	31	3	2	99	99	2	99	0	99	1	2	99	95	2	2
1086	1	1	31	3	2	99	99	2	99	0	99	1	2	99	30	2	2
1088	3	2	31	3	2	99	99	2	99	2	1	1	2	99	1000	99	2
1089	4	1	31	3	2	99	99	2	99	0	99	2	2	99	1	1	2
1090	4	2	31	3	2	99	99	2	99	2	1	2	2	99	2	1	2
1091	2	2	9	3	2	99	99	2	99	0	99	1	2	99	1000	99	2
1092	2	2	9	3	2	99	99	2	99	11	2	1	1	1	38	1	2
1093	3	2	31	3	2	99	99	2	99	4	1	1	2	99	40	3	2
1094	2	2	31	3	2	99	99	2	99	23	2	2	2	99	49	2	2
1095	2	3	9	3	2	99	99	2	99	0	99	1	2	99	1000	99	2
1096	3	1	31	3	2	99	99	2	99	1	1	2	2	99	1000	99	2
1099	3	2	31	3	2	99	99	2	99	0	99	2	2	99	1000	99	2
1100	3	1	31	3	2	99	99	2	99	0	99	2	2	99	99	99	2
1101	2	1	31	3	2	99	99	2	99	0	99	2	2	99	1000	99	2
1102	2	1	31	3	2	99	99	2	99	15	3	2	3	99	1000	99	2
1109	3	1	31	3	2	99	99	2	99	0	2	1	1	3	1001	3	2
1110	3	2	31	3	2	99	99	2	99	5	1	1	2	99	2	3	2
1112	2	2	31	3	2	99	99	2	99	12	2	1	2	99	1000	99	2
1113	3	2	31	3	1	3	2	2	99	99	99	2	2	99	1000	99	1
1114	2	1	31	3	2	99	99	2	99	6	2	2	2	99	6	1	2
1115	2	2	31	3	2	99	99	2	99	3	2	1	2	99	23	1	2
1116	1	2	31	3	2	99	99	2	99	17	1	1	3	99	81	3	2
1117	4	1	31	3	2	99	99	2	99	0	99	2	2	99	1001	99	2
1118	3	2	31	3	2	99	99	2	99	0	99	2	2	99	99	99	2
1119	3	1	25	2	1	3	2	2	99	0	99	1	2	99	1000	99	1
1120	2	1	31	3	2	99	99	2	99	3	2	2	2	99	51	1	2
1121	3	1	31	3	2	99	99	2	99	0	99	2	2	99	1000	99	2
1122	3	2	9	3	2	99	99	2	99	43	2	2	2	99	106	3	2
1123	2	2	31	3	2	99	99	2	99	0	99	1	2	99	1001	99	2
1124	2	1	31	3	2	99	99	2	99	0	99	2	2	99	1000	99	2
1125	2	2	31	3	2	99	99	2	99	3	1	2	2	99	1000	99	2
1126	2	1	31	3	2	99	99	2	99	0	99	2	2	99	106	2	2
1127	2	2	31	3	2	99	99	2	99	63	3	1	2	99	37	1	2
1128	2	2	9	3	2	99	99	2	99	0	99	1	2	99	51	1	2
1129	3	1	31	3	2	99	99	2	99	4	1	2	2	99	1000	99	2
1130	1	2	31	3	2	99	99	2	99	17	1	2	2	99	11	1	2
1131	3	1	31	3	2	99	99	2	99	0	99	2	2	99	1001	99	2
1132	2	1	31	3	2	99	99	2	99	0	99	2	2	99	1001	99	2
1133	3	2	9	3	2	99	99	2	99	10	1	1	2	99	10	2	2
1134	1	2	31	3	2	99	99	2	99	0	99	1	2	99	1001	99	2
1135	1	1	31	3	2	99	99	2	99	0	99	2	2	99	1000	99	2
1136	1	2	46	3	2	99	99	2	99	0	99	2	1	3	1000	99	2
1137	3	1	9	3	2	99	99	2	99	0	99	2	2	99	1000	99	2
1138	2	2	52	2	2	99	99	2	99	22	1	2	2	99	10	1	2
1139	1	2	46	3	2	99	99	2	99	46	2	1	2	99	86	2	2
1140	2	2	20	3	2	99	99	2	99	0	99	2	1	2	1000	99	2
1141	3	2	31	3	2	99	99	2	99	0	99	2	2	99	4	99	2
1142	3	2	31	3	2	99	99	2	99	0	99	1	2	99	1001	99	2
1143	3	1	31	3	2	99	99	2	99	0	99	2	2	99	1001	99	2
1144	3	2	46	3	2	99	99	2	99	3	2	1	2	99	3	1	2
1145	2	1	31	3	2	99	99	2	99	3	1	1	2	99	99	99	2
1146	2	1	31	3	2	99	99	2	99	3	2	1	2	99	1001	99	2
1147	1	2	31	3	2	99	99	2	99	0	99	1	2	99	29	1	2
1148	2	1	46	3	2	99	99	2	99	0	99	3	2	99	30	2	2
1149	2	2	31	3	2	99	99	2	99	0	99	1	2	99	2	1	2
1150	3	2	31	3	2	99	99	2	99	6	1	2	2	99	1	2	2
1151	3	1	31	3	2	99	99	2	99	0	99	1	2	99	1000	99	2
1152	1	2	31	3	2	99	99	2	99	11	2	3	2	99	1001	99	2
1153	3	2	31	3	2	99	99	2	99	0	99	1	2	99	1001	99	2
1154	3	1	31	3	2	99	99	2	99	0	99	1	1	3	1000	99	2
1155	3	2	31	3	2	99	99	2	99	0	99	2	1	3	8	2	2
1156	2	1	9	3	2	99	99	2	99	10	2	1	2	99	95	2	2
1157	3	2	9	3	2	99	99	2	99	2	2	2	1	2	1000	99	2
1158	3	2	31	3	2	99	99	2	99	99	99	1	2	99	1000	99	2
1159	1	1	9	3	2	99	1	2	99	97	3	1	1	1	1001	1	2
1160	2	1	31	3	2	99	99	2	99	11	2	1	3	99	106	2	2
1161	3	2	9	3	1	3	2	2	99	27	2	1	1	3	61	2	1
1162	2	2	31	3	2	99	99	2	99	2	1	1	2	99	10	2	2
1163	2	2	31	3	2	99	99	2	99	0	99	2	2	99	1001	99	2
1164	1	2	9	3	2	99	99	2	99	0	99	2	2	99	1000	99	2
1165	2	2	31	3	2	99	99	2	99	0	99	2	1	2	51	2	2
1166	1	2	31	3	2	99	99	2	99	11	1	3	2	99	1001	99	2
1167	2	2	31	3	2	99	99	2	99	0	99	1	1	2	2	99	2
1168	3	1	31	3	2	99	99	2	99	0	99	3	2	99	1000	99	2
1174	2	1	31	3	2	99	99	2	99	0	99	1	2	99	1001	99	2
1176	3	2	31	3	2	99	99	2	99	37	2	1	1	2	95	1	2
1177	3	2	31	3	2	99	99	2	99	3	2	1	3	99	1001	99	2
1178	3	1	46	3	2	99	99	2	99	0	99	2	2	99	1000	99	2
1179	3	2	31	3	2	99	99	2	99	0	99	2	2	99	1001	99	2
1180	2	2	31	3	2	99	99	2	99	17	3	1	2	99	106	1	2
1181	2	2	31	3	2	99	99	2	99	0	99	1	2	99	1000	99	2
1182	3	2	31	3	2	99	99	2	99	0	99	1	2	99	1000	99	2
1183	2	1	31	3	2	99	99	2	99	0	99	2	3	99	1000	99	2
1184	3	1	31	3	2	99	99	2	99	0	99	1	2	99	99	99	2
1185	4	2	31	3	2	99	99	2	99	15	3	1	2	99	1001	99	2
1186	3	2	31	3	2	99	99	2	99	88	3	3	1	1	61	1	2
1187	3	1	31	3	2	99	99	2	99	99	99	1	2	99	99	99	2
1188	3	2	31	3	2	99	99	2	99	3	1	1	3	99	1001	99	2
1189	3	2	31	3	2	99	99	2	99	11	1	2	1	2	86	2	2
1190	2	1	31	3	2	99	99	2	99	0	99	2	2	99	1000	99	2
1191	2	1	31	3	2	99	99	2	99	0	99	1	3	99	1000	99	2
1192	3	2	31	3	2	99	99	2	99	3	1	1	1	3	1001	99	2
1193	1	1	31	3	2	99	99	2	99	0	99	2	2	99	1001	99	2
1194	3	1	31	3	2	99	99	2	99	0	99	1	2	99	1000	99	2
1195	3	1	31	3	2	99	99	2	99	1	1	2	2	99	99	99	2
1202	3	1	31	3	2	99	99	2	99	0	99	1	2	99	99	99	2
1206	2	1	31	3	2	99	99	1	99	99	99	2	2	99	6	1	2
1208	1	2	31	3	2	99	99	2	99	0	99	1	2	99	1000	99	2
1210	2	2	9	3	2	99	99	2	99	31	2	1	3	99	3	2	2
1211	3	2	9	3	2	99	99	2	99	0	99	1	1	2	6	2	2
1213	2	1	31	3	2	99	99	2	99	3	2	1	2	99	4	1	2
1214	2	2	31	3	2	99	99	2	99	3	1	2	1	3	1000	99	2
1215	2	2	31	3	2	99	99	2	99	99	99	1	2	99	1	99	2
1216	3	2	31	3	2	99	99	2	99	3	2	1	2	99	1001	99	2
1217	4	1	31	3	2	99	99	2	99	0	99	1	2	99	1001	99	2
1218	2	2	31	3	2	99	99	2	99	97	2	2	3	99	97	1	2
1224	2	2	31	3	2	99	99	2	99	10	2	2	2	99	51	1	2
1226	1	2	31	3	2	99	99	2	99	6	1	1	2	99	38	1	2
1227	3	2	31	3	2	99	99	2	99	0	99	1	3	99	1001	99	2
1228	2	2	26	1	2	99	99	2	99	6	2	3	2	99	57	2	2
1229	3	2	31	3	2	99	99	2	99	99	99	2	3	99	99	99	2
1230	2	2	31	3	2	99	99	2	99	0	99	1	2	99	57	1	2
1231	3	1	31	3	2	99	99	2	99	2	2	1	2	99	1000	99	2
1232	3	1	9	3	2	99	99	2	99	0	99	2	3	99	1001	99	2
1233	2	1	31	3	2	99	99	2	99	23	3	1	1	2	63	3	2
1234	3	2	31	3	1	3	2	1	2	99	99	2	2	99	1000	99	1
1235	3	1	31	3	2	99	99	2	99	2	1	1	3	99	1001	99	2
1236	3	2	31	3	2	99	99	2	99	4	1	1	3	99	2	2	2
1237	1	1	31	3	2	99	99	2	99	0	99	1	1	1	9	1	2
1238	3	2	31	3	2	99	99	2	99	0	99	1	3	99	1000	99	2
1239	3	1	31	3	2	99	99	2	99	0	99	2	3	99	1	3	2
1240	3	1	9	3	2	99	99	2	99	3	2	1	3	99	81	2	2
1241	2	2	31	3	2	99	99	2	99	0	99	2	2	99	2	1	2
1242	1	2	31	3	2	99	99	2	99	0	99	1	2	99	81	2	2
1243	3	2	31	3	2	99	99	2	99	2	2	1	2	99	35	1	2
1244	3	2	31	3	2	99	99	2	99	0	99	2	1	3	8	2	2
1245	3	2	31	3	2	99	99	2	99	20	2	2	2	99	1000	99	2
1246	1	2	9	3	2	99	99	2	99	10	2	1	1	1	81	1	2
1247	3	2	9	3	2	99	99	2	99	0	99	2	2	99	1001	99	2
1248	3	2	31	3	2	99	99	2	99	0	99	1	2	99	1000	99	2
1249	3	2	31	3	2	99	99	2	99	0	99	2	1	3	8	2	2
1250	1	2	9	3	2	99	99	2	99	2	2	1	3	99	20	1	2
1251	2	2	31	3	2	99	99	2	99	0	99	2	2	99	6	1	2
1252	1	2	31	3	2	99	99	2	99	0	99	2	2	99	1000	99	2
1256	1	2	9	3	2	99	99	2	99	0	99	2	2	99	1000	99	2
1259	3	1	31	3	2	99	99	2	99	0	99	1	2	99	10	1	2
1260	3	2	31	3	2	99	99	2	99	0	99	2	2	99	1000	99	2
1261	2	2	31	3	2	99	99	2	99	0	99	1	2	99	1000	99	2
1262	2	2	31	3	2	99	99	2	99	6	2	2	2	99	7	1	2
1263	2	2	31	3	2	99	99	2	99	11	1	2	2	99	1001	99	2
1264	3	1	31	3	2	99	99	2	99	3	2	1	3	99	1001	99	2
1265	1	2	31	3	2	99	99	2	99	58	3	2	2	99	93	2	2
1266	2	2	31	3	2	99	99	2	99	24	3	2	2	99	6	1	2
1267	3	1	31	3	2	99	99	2	99	39	2	2	3	99	40	1	2
1268	3	1	31	3	2	99	99	2	99	5	1	1	2	99	1000	99	2
1269	3	2	31	3	2	99	99	2	99	7	1	1	2	99	11	2	2
1270	3	2	9	3	2	99	99	2	99	86	3	1	3	99	38	2	2
1272	3	2	31	3	2	99	99	2	99	0	99	2	2	99	1001	99	2
1273	3	2	31	3	2	99	99	2	99	0	99	1	2	99	57	2	2
1274	2	1	31	3	2	99	99	2	99	0	99	1	2	99	1000	99	2
1275	2	2	31	3	2	99	99	2	99	0	99	2	2	99	1001	99	2
1276	3	2	31	3	2	99	99	2	99	94	3	1	2	99	51	1	2
1277	2	2	31	3	2	99	99	2	99	0	99	1	2	99	1000	99	2
1278	2	2	31	3	2	99	99	2	99	0	99	1	2	99	1000	99	2
1279	2	2	9	3	1	3	2	2	99	0	99	2	2	99	1000	99	1
1280	3	1	31	3	2	99	99	2	99	3	1	1	2	99	81	1	2
1281	2	2	31	3	2	99	99	2	99	0	99	2	2	99	1000	99	2
1282	1	2	31	3	2	99	99	2	99	0	99	1	2	99	1000	99	2
1283	3	1	31	3	2	99	99	2	99	0	99	1	2	99	1000	99	2
1284	3	1	31	3	2	99	99	2	99	0	99	2	2	99	1000	99	2
1285	3	1	9	3	2	99	99	2	99	10	2	2	2	99	99	99	2
1286	3	2	31	3	2	99	99	2	99	0	99	1	2	99	14	1	2
1287	2	2	31	3	2	99	99	2	99	89	2	1	2	99	99	99	2
1288	3	2	31	3	2	99	99	2	99	0	99	1	3	99	1001	99	2
1289	3	2	31	3	2	99	99	2	99	0	99	1	2	99	1000	99	2
1290	3	1	31	3	2	99	99	2	99	0	99	2	2	99	1001	99	2
1291	3	2	31	3	2	99	99	2	99	0	99	2	2	99	36	3	2
1292	2	1	31	3	2	99	99	2	99	2	1	2	2	99	2	1	2
1293	3	2	9	3	2	99	99	2	99	28	2	3	2	99	61	2	2
1294	3	1	31	3	2	99	99	2	99	0	99	1	2	99	1001	99	2
1295	2	2	31	3	2	99	99	2	99	1	1	1	2	99	1000	99	2
1296	3	1	31	3	2	99	99	2	99	0	99	1	1	3	1000	99	2
1297	2	2	31	3	2	99	99	2	99	0	99	2	2	99	42	1	2
1298	2	2	31	3	2	99	99	2	99	42	2	1	2	99	30	1	2
1299	3	2	9	3	2	99	99	2	99	3	2	2	2	99	23	1	2
1300	2	2	31	3	2	99	99	1	2	99	99	3	1	3	22	1	2
1301	3	2	31	3	2	99	99	1	1	99	99	2	2	99	1000	99	2
1307	1	2	9	3	2	99	99	2	99	11	1	2	1	3	1	3	2
1309	4	2	31	3	2	99	99	2	99	2	2	2	2	99	65	1	2
1310	2	2	9	3	2	99	99	2	99	11	1	1	3	99	1001	99	2
1311	3	2	31	3	2	99	99	2	99	0	99	2	2	99	1000	99	2
1312	4	2	31	3	2	99	99	2	99	0	99	1	1	3	1000	99	2
1313	4	1	31	3	2	99	99	2	99	99	99	1	2	99	1000	99	2
1314	3	1	31	3	2	99	99	2	99	0	99	1	2	99	1000	99	2
1315	2	2	31	3	1	3	2	2	99	3	2	2	2	99	9	2	1
1316	3	2	31	3	2	99	99	2	99	0	99	2	2	99	1000	99	2
1317	4	2	28	4	2	99	99	2	99	0	99	1	2	99	1001	99	2
1318	3	1	31	3	2	99	99	2	99	80	2	2	2	99	87	1	2
1319	2	1	9	3	2	99	99	2	99	0	99	1	1	2	99	99	2
1320	3	2	9	3	2	99	99	2	99	0	99	1	2	99	1001	99	2
1321	1	2	9	3	2	99	99	2	99	22	1	1	2	99	86	1	2
1322	4	1	9	3	2	99	99	2	99	2	2	2	2	99	1000	99	2
1323	2	2	31	3	2	99	99	2	99	60	2	2	1	99	99	99	2
1324	3	2	31	3	2	99	99	2	99	3	1	2	2	99	1000	99	2
1325	3	2	31	3	2	99	99	2	99	3	2	1	2	99	1001	99	2
1326	2	1	31	3	2	99	99	2	99	3	2	2	3	99	1001	99	2
1327	4	2	31	3	2	99	99	2	99	2	1	2	2	99	1001	99	2
1328	2	1	9	3	2	99	99	2	99	0	99	3	3	99	1001	99	2
1329	2	2	9	3	2	99	99	2	99	0	99	1	2	99	1000	99	2
1330	2	2	31	3	2	99	99	2	99	0	99	2	2	99	1000	99	2
1331	2	1	31	3	2	99	99	2	99	0	99	1	3	99	1001	99	2
1332	3	1	9	3	2	99	99	2	99	0	99	2	2	99	1000	99	2
1333	2	2	31	3	2	99	99	2	99	0	99	1	2	99	1000	99	2
1334	2	2	25	2	2	99	99	2	99	0	99	1	2	99	1000	99	2
1335	2	2	31	3	2	99	99	2	99	2	1	1	2	99	1001	99	2
1336	2	1	9	3	2	99	99	2	99	0	99	1	2	99	1000	99	2
1337	3	2	31	3	2	99	99	2	99	3	2	1	2	99	14	1	2
1338	2	2	9	3	2	99	99	2	99	0	99	1	1	3	112	2	2
1339	2	2	52	2	2	99	99	2	99	12	1	2	2	99	1001	99	2
1340	2	1	52	2	2	99	99	2	99	0	99	1	3	99	1001	99	2
1341	2	1	31	3	2	99	99	2	99	0	99	1	1	3	55	3	2
1342	1	1	9	3	2	99	99	2	99	17	1	1	2	99	106	2	2
1343	2	1	31	3	2	99	99	2	99	0	99	2	2	99	38	3	2
1344	3	2	31	3	2	99	99	2	99	26	2	3	3	99	9	2	2
1345	3	1	9	3	2	99	99	2	99	0	99	1	3	99	1001	99	2
1347	4	2	31	3	2	99	99	2	99	0	99	1	2	99	1000	99	2
1348	2	2	31	3	2	99	99	2	99	0	99	1	1	3	1000	99	2
1349	3	2	31	3	2	99	99	2	99	27	2	3	3	99	6	1	2
1350	3	2	31	3	2	99	99	2	99	0	99	2	2	99	1000	99	2
1351	3	2	31	3	2	99	99	2	99	4	3	1	1	2	1000	99	2
1352	2	2	31	3	2	99	99	2	99	0	99	1	2	99	1000	99	2
1353	1	2	31	3	2	99	99	2	99	0	99	1	2	99	1001	99	2
1354	1	2	31	3	2	99	99	2	99	11	2	1	2	99	81	2	2
1355	3	2	31	3	2	99	99	2	99	0	99	2	2	99	14	3	2
1356	3	2	31	3	2	99	99	2	99	51	3	1	2	99	67	1	2
1357	2	2	9	3	2	99	99	2	99	0	99	2	2	99	1000	99	2
1358	1	2	31	3	2	99	99	2	99	23	2	2	1	3	52	1	2
1359	1	2	31	3	2	99	99	2	99	23	2	1	2	99	10	1	2
1360	3	2	31	3	2	99	99	2	99	0	99	2	2	99	1000	99	2
1361	2	2	31	3	2	99	99	2	99	5	2	2	2	99	1000	99	2
1362	2	2	7	3	1	3	2	2	99	0	2	3	2	99	1001	3	1
1364	2	1	31	3	2	99	99	2	99	0	99	3	2	99	1000	99	2
1365	3	2	31	3	2	99	99	2	99	0	99	2	2	99	1000	99	2
1366	3	2	9	3	1	3	2	2	99	99	99	1	1	2	97	2	1
1367	3	2	31	3	2	99	99	2	99	3	2	1	1	99	1	99	2
1368	3	2	31	3	2	99	99	2	99	12	1	2	2	99	1000	99	2
1369	3	1	31	3	2	99	99	2	99	0	99	2	2	99	1000	99	2
1370	3	2	9	3	2	99	99	2	99	0	99	2	2	99	1001	99	2
1371	3	2	31	3	2	99	99	2	99	26	1	2	1	3	2	1	2
1372	2	2	31	3	2	99	99	2	99	0	99	2	2	99	118	2	2
1373	3	2	31	3	2	99	99	2	99	10	2	2	2	99	1000	99	2
1374	1	2	31	3	2	99	99	2	99	0	99	1	1	3	1001	99	2
1375	3	1	31	3	2	99	99	2	99	0	99	2	2	99	1001	99	2
1376	2	1	31	3	2	99	99	2	99	2	1	2	2	99	10	1	2
1377	2	2	31	3	2	99	99	2	99	0	99	2	2	99	1000	99	2
1378	2	2	31	3	2	99	99	2	99	27	2	1	2	99	19	1	2
1379	2	2	46	3	2	99	99	2	99	99	99	2	1	3	15	3	2
1380	1	1	31	3	2	99	99	2	99	1	3	2	2	99	1	2	2
1381	3	2	31	3	2	99	99	2	99	0	99	99	2	99	99	99	2
1382	2	2	9	3	2	99	99	2	99	40	1	2	2	99	10	2	2
1383	2	2	31	3	2	99	99	2	99	68	2	2	2	99	97	2	2
1384	3	2	9	3	2	99	99	2	99	11	1	2	2	99	1001	99	2
1385	3	2	31	3	2	99	99	2	99	0	99	2	2	99	1001	99	2
1386	2	2	9	3	2	99	99	2	99	0	99	2	2	99	1000	99	2
1387	4	2	31	3	2	99	99	2	99	2	2	1	2	99	1001	99	2
1388	2	2	31	3	2	99	99	2	99	0	99	2	2	99	1000	99	2
1389	3	2	31	3	2	99	99	2	99	0	1	2	2	99	1000	99	2
1390	3	1	31	3	2	99	99	2	99	0	99	2	2	99	1000	99	2
1391	4	2	9	3	2	99	99	2	99	0	99	3	1	1	6	1	2
1392	2	2	9	3	2	99	99	2	99	64	2	1	2	99	99	2	2
1393	3	2	31	3	1	3	2	2	99	0	99	1	2	99	1000	99	1
1394	2	2	31	3	2	99	99	2	99	2	1	1	1	2	1001	99	2
1395	4	3	9	3	2	99	2	1	1	99	99	2	3	99	3	3	2
1396	2	2	31	3	2	99	99	2	99	0	99	1	3	99	1001	99	2
1397	3	2	31	3	2	99	99	2	99	0	99	2	2	99	1000	99	2
1398	3	1	31	3	2	99	99	2	99	0	99	2	2	99	1000	99	2
1399	2	1	31	3	2	99	99	2	99	10	2	2	2	99	104	2	2
1400	3	1	9	3	2	99	99	1	1	99	99	3	3	99	20	1	2
1401	3	1	9	3	2	99	99	2	99	0	99	1	1	2	1001	99	2
1402	1	2	49	2	2	99	99	2	99	0	99	2	2	99	1000	99	2
1403	1	2	49	2	2	99	99	2	99	56	2	1	3	99	97	2	2
1404	2	2	31	3	2	99	99	2	99	38	2	2	2	99	1001	99	2
1405	1	2	23	3	2	99	99	2	99	51	1	1	1	3	99	99	2
1406	3	2	31	3	2	99	99	2	99	51	2	1	3	99	51	3	2
1407	1	2	49	2	2	99	99	2	99	0	99	1	2	99	1000	99	2
1408	3	2	31	3	2	99	99	2	99	4	1	1	1	2	1001	99	2
1409	2	1	31	3	2	99	99	2	99	0	99	3	3	99	99	99	2
1410	4	1	31	3	2	99	99	2	99	9	1	2	2	99	1000	99	2
1411	3	2	31	3	2	99	99	2	99	0	99	2	2	99	1000	99	2
1412	3	1	31	3	2	99	99	2	99	0	99	2	2	99	1000	99	2
1413	3	2	31	3	1	3	2	2	99	0	99	3	2	99	1001	99	1
1414	4	2	31	3	2	99	99	2	99	0	99	1	2	99	1001	99	2
1420	2	1	9	3	2	99	99	2	99	6	1	1	1	2	51	1	2
1422	2	2	31	3	2	99	99	2	99	29	2	2	2	99	6	1	2
1423	3	1	31	3	2	99	99	2	99	2	2	2	2	99	1	1	2
1424	2	2	31	3	2	99	99	2	99	5	2	3	2	99	104	2	2
1425	4	1	31	3	2	99	99	2	99	0	99	2	2	99	1000	99	2
1426	2	2	9	3	1	3	2	2	99	0	99	2	1	2	24	2	1
1427	3	1	31	3	2	99	99	2	99	0	99	2	2	99	1001	99	2
1428	4	2	31	3	2	99	99	2	99	0	99	1	1	3	1000	99	2
1430	2	1	31	3	2	99	99	2	99	0	99	3	2	99	1001	99	2
1431	2	2	31	3	2	99	99	2	99	17	2	2	2	99	106	1	2
1432	3	1	31	3	2	99	99	2	99	0	99	1	2	99	1001	99	2
1434	3	1	31	3	1	3	2	2	99	0	99	1	3	99	1000	99	1
1435	2	1	31	3	2	99	99	2	99	2	3	2	2	99	1000	99	2
1436	2	2	31	3	2	99	99	2	99	0	99	2	2	99	1000	99	2
1437	2	1	31	3	1	99	2	2	99	0	99	1	2	99	31	1	1
1438	2	2	9	3	2	99	99	2	99	0	99	2	3	99	1001	99	2
1439	4	2	31	3	2	99	99	2	99	99	99	1	2	99	1000	99	2
1440	1	2	16	1	2	99	99	2	99	99	99	99	99	99	99	99	2
1441	3	1	11	3	1	99	99	2	99	99	99	99	99	99	99	99	1
1442	3	1	31	3	2	99	99	2	99	0	99	1	3	99	1001	99	2
1443	1	2	52	2	2	99	99	2	99	18	2	2	2	99	106	3	2
1444	3	2	31	3	2	99	99	2	99	0	99	2	2	99	3	3	2
1445	3	2	31	3	2	99	99	2	99	0	99	2	2	99	1000	99	2
1446	2	2	9	3	1	3	2	2	99	0	99	2	2	99	6	99	1
1447	1	2	9	3	1	3	2	2	99	6	2	1	2	99	55	2	1
1448	3	2	9	3	1	3	2	2	99	37	2	2	2	99	22	1	1
1449	2	2	46	3	1	3	2	2	99	3	1	1	2	99	99	99	1
1450	2	2	9	3	1	3	2	2	99	0	99	2	2	99	1000	99	1
1451	2	2	31	3	1	3	2	2	99	2	1	1	2	99	1000	99	1
1452	2	2	9	3	1	3	2	2	99	0	99	2	2	99	6	99	1
1453	2	2	9	3	1	3	2	2	99	99	99	2	2	99	1001	99	1
1454	2	2	9	3	1	3	2	2	99	0	99	1	2	99	30	2	1
1455	2	2	9	3	1	3	2	2	99	23	2	2	2	99	114	3	1
1456	2	2	20	3	1	99	1	2	99	27	2	1	2	99	23	1	3
1457	2	2	31	3	1	3	2	2	99	0	99	1	2	99	2	99	1
1458	2	2	9	3	1	3	2	2	99	97	3	2	2	99	95	1	1
1459	2	2	46	3	1	3	2	2	99	3	3	1	3	99	87	2	1
1460	2	2	33	4	1	3	2	1	1	99	99	2	1	1	108	1	1
1461	4	2	9	3	1	3	2	2	99	43	1	2	2	99	1000	99	1
1462	3	1	9	3	1	3	2	1	1	99	99	2	2	99	57	1	1
1464	2	2	9	3	1	3	2	1	1	99	99	2	2	99	58	1	1
1465	2	2	9	3	1	3	2	2	99	0	99	2	2	99	1000	99	1
1466	3	2	9	3	1	3	2	2	99	0	99	2	2	99	15	3	1
1467	3	2	9	3	1	3	2	2	99	99	99	2	2	99	99	99	1
1468	2	2	9	3	1	3	1	2	99	2	1	1	3	99	1001	3	3
1469	2	2	9	3	2	99	99	2	99	93	3	2	2	99	1000	99	2
1470	2	2	9	3	1	3	2	2	99	68	2	2	3	99	1	1	1
1471	3	2	26	1	1	3	2	2	99	99	99	1	2	99	1000	99	1
1472	2	2	33	4	1	3	2	2	99	0	99	3	3	99	1001	99	1
1473	2	2	15	2	1	3	2	2	99	3	2	1	1	3	92	3	1
1474	3	2	33	4	1	3	2	2	99	0	99	2	2	99	9	1	1
1475	1	2	9	3	1	3	2	2	99	0	99	2	2	99	1001	99	1
1476	2	2	9	3	1	3	2	2	99	0	99	2	1	3	1001	99	1
1477	2	2	26	1	1	3	2	2	99	8	1	1	2	99	1001	99	1
1478	2	2	8	2	1	3	2	2	99	0	99	2	2	99	1001	99	1
1479	2	2	9	3	1	3	2	2	99	16	2	3	3	99	30	2	1
1480	2	2	9	3	1	3	2	2	99	0	99	1	2	99	51	2	1
1481	3	2	4	1	1	3	1	2	99	99	99	1	2	99	99	99	3
1482	3	2	33	4	1	3	2	2	99	22	2	1	2	99	52	2	1
1483	2	2	31	3	1	3	2	2	99	1	1	1	3	99	1001	99	1
1484	2	2	31	3	2	99	99	2	99	11	2	3	2	99	7	99	2
1485	3	2	9	3	1	3	2	2	99	10	1	2	2	99	23	1	1
1487	2	2	9	3	1	3	2	2	99	11	3	2	1	2	108	1	1
1488	2	2	31	3	1	3	2	2	99	3	2	2	2	99	19	1	1
1489	2	2	9	3	1	3	2	2	99	0	99	1	2	99	1001	99	1
1490	3	2	9	3	1	3	2	2	99	60	3	2	3	99	38	1	1
1491	2	2	9	3	1	3	2	2	99	3	2	2	3	99	6	2	1
1492	2	2	9	3	1	3	2	2	99	32	2	2	1	2	38	1	1
1493	3	2	9	3	1	3	2	2	99	67	2	1	3	99	38	1	1
1494	2	1	23	3	1	3	2	2	99	0	99	2	2	99	93	1	1
1495	2	2	9	3	1	3	2	2	99	0	99	2	2	99	1001	99	1
1496	3	2	23	3	1	3	2	2	99	0	99	1	2	99	1000	99	1
1497	3	2	15	2	1	3	2	2	99	0	99	2	1	3	55	99	1
1498	2	2	9	3	1	3	2	2	99	2	1	2	3	99	84	2	1
1499	2	2	9	3	1	99	2	2	99	99	99	2	2	99	38	2	1
1500	3	2	23	3	1	3	2	2	99	0	99	1	2	99	1000	99	1
1501	2	2	29	1	1	3	2	2	99	94	3	1	1	2	57	2	1
1502	2	2	9	3	1	3	1	1	2	99	99	1	1	2	6	1	3
1503	3	2	49	2	1	3	2	2	99	14	3	2	2	99	1000	99	1
1504	4	2	23	3	1	3	2	2	99	0	99	2	2	99	22	1	1
1505	2	2	42	1	1	3	2	2	99	0	99	2	3	99	2	3	1
1506	2	2	46	3	1	3	2	2	99	0	99	1	2	99	1001	99	1
1507	3	2	17	3	1	3	2	1	1	99	99	2	2	99	99	99	1
1508	2	2	29	1	1	3	2	2	99	0	99	1	3	99	2	2	1
1509	2	2	9	3	1	3	2	2	99	86	3	1	2	99	92	1	1
1511	2	2	9	3	1	3	2	2	99	10	2	2	2	99	22	1	1
1512	1	2	13	1	1	3	2	2	99	44	2	2	2	99	1000	99	1
1513	3	2	37	3	1	3	2	2	99	0	99	1	2	99	1000	99	1
1514	3	2	37	3	1	3	2	2	99	23	2	1	3	99	1001	99	1
1515	2	2	37	3	1	3	2	2	99	0	99	1	3	99	1000	99	1
1516	2	2	37	3	1	3	2	2	99	0	99	2	1	2	57	2	1
1517	2	2	23	3	1	3	2	2	99	0	99	2	2	99	1001	99	1
1518	3	2	37	3	1	3	2	2	99	0	99	1	3	99	1001	99	1
1519	3	2	37	3	1	3	2	2	99	0	99	1	3	99	1000	99	1
1520	2	2	37	3	1	3	2	2	99	11	2	1	1	2	86	2	1
1521	2	2	37	3	2	99	99	2	99	0	99	1	2	99	1000	99	2
1522	2	2	37	3	1	3	2	2	99	48	2	3	2	99	48	1	1
1523	3	2	37	3	1	99	1	2	99	0	99	2	1	2	1001	99	3
1524	2	2	37	3	1	3	2	2	99	0	99	2	2	99	1000	99	1
1525	2	2	37	3	1	3	2	2	99	0	99	1	2	99	99	99	1
1526	3	2	37	3	1	3	2	2	99	0	99	1	1	1	11	2	1
1527	2	2	37	3	1	3	2	1	1	99	99	1	1	1	10	1	1
1528	3	2	52	2	1	3	2	2	99	15	2	1	1	2	13	1	1
1534	1	2	31	3	2	99	99	2	99	3	2	2	2	99	1000	99	2
1539	4	2	31	3	2	99	99	2	99	0	99	1	2	99	1000	99	2
1540	3	1	31	3	2	99	99	2	99	0	99	1	2	99	1000	99	2
1541	2	2	31	3	2	99	99	2	99	0	99	1	2	99	81	1	2
1547	1	1	9	3	2	99	99	2	99	38	2	2	2	99	12	1	2
1549	3	1	31	3	2	99	99	2	99	11	1	1	1	2	1000	99	2
1550	3	2	31	3	2	99	99	2	99	0	99	1	2	99	1001	99	2
1551	3	1	31	3	2	99	99	2	99	10	2	1	2	99	1000	99	2
1552	2	1	31	3	2	99	99	2	99	0	99	2	2	99	88	2	2
1553	2	2	37	3	1	3	2	2	99	0	99	2	1	99	8	99	1
1554	2	2	31	3	2	99	99	2	99	0	99	2	2	99	1001	99	2
1555	2	2	31	3	1	3	2	2	99	38	3	1	2	99	22	99	1
1556	3	2	31	3	2	99	99	2	99	3	1	1	2	99	14	2	2
1557	1	2	31	3	2	99	99	2	99	0	99	1	2	99	1000	99	2
1558	3	2	31	3	2	99	99	2	99	0	99	1	1	2	1	2	2
1559	3	2	31	3	2	99	99	2	99	0	99	1	2	99	1001	99	2
1560	3	2	31	3	2	99	99	2	99	0	99	1	2	99	1000	99	2
1561	3	1	31	3	2	99	99	2	99	0	99	3	2	99	1001	99	2
1562	4	1	31	3	2	99	99	2	99	0	99	1	2	99	1001	99	2
1563	2	2	31	3	2	99	99	2	99	51	3	2	1	2	38	1	2
1564	2	2	31	3	2	99	2	2	99	0	99	2	2	99	1000	99	2
1565	3	2	31	3	2	99	99	2	99	99	99	2	99	99	99	99	2
1566	3	2	31	3	2	99	99	2	99	0	99	1	1	3	107	2	2
1567	3	1	31	3	2	99	99	2	99	54	2	2	2	99	10	1	2
1568	3	1	31	3	2	99	99	2	99	5	2	1	2	99	50	2	2
1569	3	2	31	3	2	99	99	2	99	0	99	2	2	99	1000	99	2
1570	3	2	31	3	2	99	99	2	99	18	3	1	1	3	49	2	2
1571	2	1	31	3	2	99	99	2	99	0	99	2	2	99	88	2	2
1572	2	1	44	1	2	99	99	2	99	0	99	2	2	99	1001	99	2
1573	2	2	31	3	2	99	99	2	99	63	1	3	2	99	11	1	2
1574	2	2	44	1	2	99	99	2	99	4	1	1	2	99	1000	99	2
1575	2	1	31	3	2	99	99	2	99	0	99	1	2	99	1001	99	2
1576	3	2	44	1	2	99	99	2	99	0	99	2	2	99	1000	99	2
1577	2	1	25	2	2	99	99	2	99	0	99	2	1	3	1001	99	2
1578	2	2	31	3	2	99	99	2	99	2	2	1	3	99	1001	99	2
1579	3	2	31	3	2	99	99	1	1	99	99	1	1	1	1000	99	2
1580	2	1	44	1	2	99	99	2	99	0	99	1	2	99	23	2	2
1581	3	2	31	3	2	99	99	2	99	0	99	1	2	99	1	1	2
1582	2	2	31	3	1	8	1	1	1	99	99	1	2	99	38	1	3
1583	3	2	31	3	2	99	99	2	99	0	99	1	3	99	1001	99	2
1584	2	1	31	3	2	99	99	2	99	0	99	3	2	99	1000	99	2
1585	3	2	31	3	2	99	99	1	1	99	99	1	2	99	3	1	2
1586	2	1	34	1	2	99	99	2	99	0	99	1	1	2	81	2	2
1587	3	2	31	3	2	99	99	2	99	0	99	1	2	99	6	2	2
1588	3	2	36	1	2	99	99	2	99	0	99	1	2	99	22	1	2
1589	2	2	31	3	2	99	99	2	99	38	3	1	1	1	81	1	2
1590	2	1	33	4	2	99	99	2	99	0	99	1	2	99	99	99	2
1591	2	2	31	3	2	99	99	2	99	0	99	1	1	2	61	2	2
1592	2	2	11	3	2	99	99	2	99	0	99	2	2	99	1001	99	2
1593	3	2	31	3	2	99	99	2	99	0	99	1	3	99	1001	99	2
1594	3	1	31	3	2	99	99	2	99	0	99	2	2	99	1000	99	2
1595	3	1	31	3	2	99	99	2	99	0	99	2	2	99	1001	99	2
1596	2	1	31	3	2	99	99	2	99	0	99	2	1	3	1000	99	2
1597	4	1	31	3	2	99	99	2	99	0	99	1	2	99	1001	99	2
1598	2	2	44	1	2	99	99	2	99	0	99	1	1	2	51	2	2
1599	2	2	31	3	2	99	99	2	99	0	99	3	2	99	99	99	2
1600	2	1	31	3	2	99	99	2	99	0	99	2	2	99	1001	99	2
1601	2	1	25	2	2	99	99	2	99	30	2	2	2	99	1001	99	2
1602	2	1	31	3	2	99	99	2	99	2	1	2	1	3	3	3	2
1603	2	1	44	1	2	99	99	2	99	0	99	1	3	99	1001	2	2
1604	2	1	10	3	2	99	99	2	99	0	99	2	2	99	1000	99	2
1605	2	2	31	3	2	99	99	2	99	0	99	1	2	99	1000	99	2
1606	3	1	23	3	2	99	99	2	99	0	99	1	2	99	1000	99	2
1607	2	1	31	3	2	99	99	2	99	10	2	1	2	99	1001	99	2
1608	2	2	10	3	2	99	99	2	99	99	99	2	1	2	36	2	2
1609	2	1	31	3	2	99	99	2	99	80	1	1	1	2	97	2	2
1610	3	1	31	3	2	99	99	2	99	0	99	2	2	99	1000	99	2
1611	4	1	9	3	1	3	1	1	2	99	99	2	1	2	20	2	3
1612	2	2	23	3	2	99	99	2	99	0	99	3	2	99	51	2	2
1613	4	1	31	3	2	99	99	2	99	0	99	1	2	99	1000	99	2
1614	4	1	31	3	2	99	99	2	99	0	99	1	2	99	1001	99	2
1615	2	2	13	1	2	99	1	2	99	0	99	2	2	99	99	99	2
1616	2	1	31	3	2	99	99	2	99	0	99	1	2	99	1	2	2
1617	2	2	10	3	2	99	99	2	99	0	99	1	1	2	29	2	2
1618	2	1	31	3	2	99	99	2	99	0	99	1	2	99	1001	99	2
1619	3	2	46	3	2	99	99	2	99	0	99	1	2	99	1001	99	2
1620	3	2	31	3	2	99	99	2	99	0	99	1	2	99	1000	99	2
1621	1	2	46	3	2	99	99	2	99	11	1	1	2	99	86	1	2
1622	2	2	31	3	2	99	99	2	99	3	1	1	1	3	2	2	2
1623	2	2	44	1	2	99	99	2	99	0	99	2	2	99	1000	99	2
1624	2	2	44	1	2	99	99	2	99	0	99	2	2	99	1000	99	2
1625	2	2	34	1	2	99	99	2	99	3	3	2	2	99	99	99	2
1626	2	1	44	1	2	99	99	2	99	14	1	1	3	99	30	1	2
1627	2	2	31	3	1	3	2	2	99	0	99	1	2	99	1001	99	1
1628	2	2	44	1	2	99	99	2	99	12	1	1	2	99	12	1	2
1629	2	2	31	3	2	99	99	2	99	10	2	1	1	3	101	3	2
1630	2	2	44	1	2	99	99	2	99	2	1	2	2	99	6	2	2
1631	2	2	34	1	2	99	99	2	99	0	99	1	1	2	86	3	2
1632	3	2	31	3	2	99	99	2	99	10	1	1	1	3	99	99	2
1633	3	2	33	4	2	99	99	2	99	11	1	2	3	99	28	2	2
1634	3	1	9	3	2	99	99	2	99	0	99	2	2	99	1001	99	2
1635	2	2	1	2	2	99	99	2	99	0	99	2	1	3	1001	99	2
1636	3	2	33	4	2	99	99	1	1	99	99	2	1	1	49	3	2
1637	1	2	52	2	2	99	99	2	99	50	2	2	2	99	23	1	2
1638	2	2	44	1	2	99	99	2	99	0	99	2	3	99	1001	99	2
1639	2	2	25	2	2	99	99	2	99	0	99	2	1	3	109	3	2
1640	3	2	31	3	2	99	99	2	99	0	99	2	2	99	1000	99	2
1641	3	2	46	3	2	99	99	2	99	0	99	2	2	99	1000	99	2
1642	2	2	44	1	2	99	99	2	99	0	99	3	2	99	1000	99	2
1643	2	1	31	3	2	99	99	2	99	99	99	2	3	99	99	99	2
1644	2	2	44	1	2	99	99	2	99	0	99	1	2	99	1001	99	2
1645	3	2	31	3	2	99	99	2	99	0	99	1	2	99	6	2	2
1646	4	1	31	3	2	99	99	2	99	9	3	2	1	2	22	2	2
1647	3	2	31	3	2	99	99	2	99	0	99	1	2	99	99	99	2
1648	1	2	31	3	2	99	99	2	99	18	1	2	3	99	102	2	2
1649	2	1	10	3	2	99	99	2	99	0	99	2	2	99	1000	99	2
1650	2	2	9	3	2	99	99	2	99	16	1	2	2	99	57	3	2
1651	2	2	31	3	2	99	99	2	99	0	99	1	2	99	1001	99	2
1652	4	2	31	3	2	99	99	2	99	0	99	2	2	99	3	1	2
1653	1	2	31	3	2	99	99	2	99	0	99	1	2	99	1001	99	2
1654	1	2	31	3	2	99	99	2	99	0	99	1	1	3	14	3	2
1655	3	2	31	3	2	99	99	2	99	0	99	1	2	99	1001	99	2
1656	2	1	44	1	2	99	99	2	99	0	99	1	2	99	92	3	2
1657	2	2	52	2	2	99	99	2	99	4	1	1	2	99	23	2	2
1658	3	2	31	3	2	99	99	2	99	60	2	1	1	2	60	1	2
1659	3	2	31	3	2	99	99	2	99	55	3	1	2	99	31	2	2
1660	4	2	34	1	2	99	99	2	99	0	99	2	2	99	1000	99	2
1661	2	2	31	3	2	99	99	2	99	63	3	1	1	2	82	1	2
1662	2	2	9	3	1	3	2	2	99	11	2	2	1	2	3	1	1
1663	2	2	31	3	2	99	99	2	99	0	99	2	2	99	1001	99	2
1664	3	1	31	3	2	99	99	2	99	1	1	2	3	99	1000	99	2
1665	2	2	36	1	2	99	99	2	99	0	99	1	2	99	1000	99	2
1666	2	2	52	2	2	99	99	2	99	10	2	1	2	99	57	1	2
1667	2	2	52	2	2	99	99	2	99	2	1	1	2	99	92	3	2
1669	3	2	31	3	2	99	99	2	99	3	2	2	2	99	3	3	2
1670	3	1	31	3	2	99	99	2	99	15	1	1	2	99	1001	99	2
1671	3	2	31	3	2	99	99	2	99	99	99	1	1	2	54	2	2
1672	2	2	31	3	2	99	99	2	99	26	1	1	2	99	1000	99	2
1673	2	1	33	4	2	99	99	2	99	0	99	2	2	99	3	1	2
1674	2	2	31	3	2	99	99	2	99	3	1	2	3	99	1001	99	2
1675	2	2	9	3	2	99	99	2	99	0	99	2	2	99	1001	99	2
1676	2	2	28	4	2	99	99	2	99	0	99	2	2	99	1000	99	2
1677	2	2	52	2	2	99	99	2	99	0	99	3	2	99	1000	99	2
1678	2	1	31	3	2	99	99	2	99	38	2	2	2	99	99	99	2
1679	3	2	31	3	2	99	99	2	99	0	99	1	3	99	1001	99	2
1680	2	2	28	4	2	99	99	2	99	16	2	1	1	3	38	1	2
1681	3	1	31	3	2	99	99	2	99	2	2	1	1	2	61	2	2
1682	3	2	9	3	2	99	99	2	99	0	99	1	2	99	2	2	2
1683	1	2	9	3	2	99	99	2	99	1	1	2	3	99	1001	99	2
1684	2	2	52	2	2	99	99	2	99	7	3	2	2	99	51	2	2
1685	2	1	44	1	2	99	99	2	99	0	99	2	2	99	1000	99	2
1686	2	2	31	3	1	3	1	2	99	0	99	1	1	2	1001	99	3
1687	2	2	31	3	2	99	99	1	1	99	99	2	1	3	1001	99	2
1688	3	1	31	3	2	99	99	2	99	0	99	2	2	99	1000	99	2
1689	2	2	9	3	2	99	99	2	99	6	2	1	2	99	1001	99	2
1690	2	2	31	3	2	99	99	2	99	0	99	2	1	2	81	1	2
1691	3	2	31	3	2	99	99	2	99	0	99	2	2	99	1000	99	2
1692	3	2	31	3	2	99	99	2	99	17	2	2	2	99	1001	99	2
1693	2	1	31	3	2	99	99	2	99	0	99	2	2	99	99	99	2
1694	3	2	31	3	2	99	99	2	99	0	99	1	2	99	29	1	2
1695	3	1	2	3	2	99	99	2	99	1	1	2	2	99	1001	99	2
1696	2	2	31	3	2	99	99	2	99	0	99	1	2	99	14	2	2
1697	3	2	3	2	2	99	99	2	99	86	1	1	2	99	1001	99	2
1698	2	2	31	3	2	99	99	2	99	99	99	1	2	99	1001	99	2
1699	3	2	36	1	2	99	99	2	99	0	99	2	2	99	1000	99	2
1700	3	1	2	3	2	99	99	2	99	55	2	2	1	2	21	1	2
1701	2	1	31	3	2	99	99	2	99	0	99	2	2	99	10	1	2
1702	3	2	31	3	2	99	99	2	99	17	3	1	2	99	99	99	2
1703	2	2	33	4	2	99	99	1	1	99	99	1	1	1	28	1	2
1704	3	2	36	1	2	99	99	2	99	67	2	3	3	99	67	1	2
1705	3	2	31	3	2	99	99	2	99	31	3	1	1	2	86	2	2
1706	3	1	36	1	2	99	99	2	99	0	99	1	2	99	11	1	2
1707	2	2	31	3	2	99	99	2	99	30	2	2	3	99	1001	99	2
1708	2	2	31	3	2	99	99	2	99	0	99	1	3	99	1	2	2
1709	1	2	33	4	2	99	99	2	99	1	1	1	2	99	1000	99	2
1710	1	2	48	3	2	99	99	2	99	2	1	2	2	99	1001	99	2
1711	2	2	9	3	2	99	99	2	99	0	99	1	3	99	10	2	2
1712	2	2	31	3	2	99	99	2	99	0	99	1	1	3	1001	99	2
1713	3	1	36	1	2	99	99	2	99	0	99	1	2	99	1001	99	2
1714	1	2	31	3	2	99	99	2	99	84	3	1	3	99	1001	99	2
1715	2	1	9	3	2	99	99	2	99	11	1	1	3	99	11	2	2
1716	2	2	9	3	1	3	1	2	99	2	1	2	2	99	2	1	3
1717	4	2	31	3	2	99	99	2	99	0	99	1	2	99	1000	99	2
1718	2	1	31	3	2	99	99	2	99	0	99	1	1	3	1000	99	2
1719	3	2	31	3	2	99	99	2	99	0	99	2	2	99	6	1	2
1720	3	2	9	3	2	99	99	2	99	1	2	1	2	99	1000	99	2
1721	3	1	31	3	2	99	99	2	99	1	1	1	2	99	1	1	2
1722	3	2	31	3	2	99	99	2	99	0	99	1	3	99	1001	99	2
1723	2	2	31	3	2	99	99	2	99	0	99	3	2	99	3	2	2
1724	4	1	9	3	2	99	99	2	99	12	3	1	2	99	23	1	2
1725	4	2	31	3	2	99	99	2	99	0	99	2	2	99	99	99	2
1726	3	1	31	3	2	99	99	2	99	0	99	2	2	99	1000	99	2
1727	3	2	46	3	2	99	99	2	99	0	99	1	2	99	31	2	2
1728	3	1	9	3	2	99	99	2	99	0	99	2	3	99	1001	99	2
1729	3	1	31	3	2	99	99	2	99	0	99	1	2	99	1001	99	2
1730	3	1	6	2	2	99	99	2	99	0	99	1	2	99	22	2	2
1731	3	2	3	2	2	99	99	1	1	99	99	1	2	99	36	1	2
1732	2	2	25	2	2	99	99	2	99	0	99	2	2	99	1000	99	2
1733	3	2	31	3	2	99	99	2	99	0	99	2	2	99	1001	99	2
1734	3	2	31	3	2	99	99	2	99	3	2	1	1	3	90	3	2
1735	3	2	36	1	2	99	99	2	99	81	3	3	3	99	1000	99	2
1736	3	1	9	3	2	99	99	2	99	24	1	1	3	99	1001	99	2
1737	3	2	36	1	2	99	99	2	99	0	99	1	2	99	1000	99	2
1738	3	2	9	3	1	8	1	1	2	99	99	1	2	99	99	99	3
1739	2	1	31	3	2	99	99	2	99	11	2	1	3	99	63	1	2
1740	3	2	31	3	2	99	99	2	99	0	99	2	2	99	1001	99	2
1741	3	2	36	1	2	99	99	2	99	0	99	2	2	99	1001	99	2
1742	2	2	31	3	2	99	99	2	99	0	99	3	3	99	11	2	2
1743	3	2	33	4	2	99	99	2	99	0	99	2	2	99	1000	99	2
1744	2	2	31	3	2	99	99	2	99	23	2	2	2	99	23	2	2
1745	4	1	31	3	2	99	99	2	99	0	99	1	2	99	1000	99	2
1746	1	2	33	4	2	99	99	2	99	1	1	1	2	99	1000	99	2
1747	3	2	36	1	2	99	99	2	99	0	99	2	2	99	1000	99	2
1748	3	1	31	3	2	99	99	2	99	999	99	1	1	2	103	2	2
1749	3	2	31	3	2	99	99	2	99	0	99	3	2	99	1001	99	2
1750	2	1	20	3	2	99	99	2	99	0	99	1	1	2	6	2	2
1751	3	2	31	3	2	99	99	2	99	3	2	3	2	99	1000	99	2
1752	2	1	31	3	2	99	99	2	99	0	99	2	2	99	24	1	2
1753	2	2	31	3	1	3	2	1	1	99	99	1	1	2	10	2	1
1754	3	1	9	3	2	99	99	2	99	1	2	3	1	2	36	2	2
1755	2	2	31	3	2	99	99	2	99	0	99	2	1	2	99	99	2
1756	3	2	36	1	2	99	99	2	99	0	99	2	2	99	1000	99	2
1757	4	2	99	99	2	99	99	2	99	0	99	1	2	99	99	99	2
1758	3	2	36	1	2	99	99	2	99	29	3	1	2	99	7	3	2
1759	2	2	31	3	2	99	99	2	99	0	99	2	2	99	1001	99	2
1760	3	2	31	3	2	99	99	2	99	0	99	1	2	99	30	2	2
1761	1	2	31	3	2	99	99	2	99	95	2	1	2	99	1001	99	2
1762	4	1	31	3	2	99	99	2	99	0	99	1	2	99	1000	99	2
1763	2	1	31	3	2	99	99	2	99	10	2	2	2	99	1	1	2
1764	2	1	9	3	2	99	99	2	99	0	99	3	2	99	1000	99	2
1766	2	1	9	3	2	99	99	2	99	0	99	3	2	99	1000	99	2
1767	3	2	9	3	2	99	99	1	1	99	99	1	1	2	88	2	2
1768	2	1	31	3	2	99	99	2	99	6	1	1	3	99	51	2	2
1769	2	1	31	3	2	99	99	1	1	99	99	3	1	2	62	2	2
1770	2	1	31	3	2	99	99	2	99	0	99	2	2	99	1000	99	2
1771	3	2	31	3	2	99	99	2	99	0	99	1	2	99	67	2	2
1772	3	2	31	3	2	99	99	2	99	3	1	1	2	99	1001	99	2
1773	4	1	9	3	2	99	99	2	99	0	99	2	2	99	1001	99	2
1774	3	2	31	3	1	3	2	2	99	11	2	1	2	99	3	1	1
1775	3	1	31	3	2	99	99	2	99	0	99	2	2	99	1000	99	2
1776	2	2	46	3	2	99	99	2	99	67	1	1	2	99	1001	99	2
1777	3	2	31	3	2	99	99	2	99	0	99	1	2	99	92	1	2
1778	4	1	31	3	2	99	99	2	99	0	99	2	2	99	1001	99	2
1779	2	2	31	3	2	99	99	2	99	0	99	1	2	99	99	99	2
1780	3	1	31	3	2	99	99	2	99	0	99	1	2	99	1000	99	2
1781	3	2	31	3	2	99	99	2	99	33	1	2	2	99	10	3	2
1782	3	2	9	3	2	99	99	2	99	30	1	2	2	99	1001	99	2
1783	2	1	31	3	2	99	99	2	99	22	2	2	1	2	51	1	2
1784	2	2	25	2	2	99	99	2	99	0	99	2	2	99	1000	99	2
1785	2	2	25	2	2	99	99	2	99	0	99	1	2	99	1000	99	2
1786	2	1	31	3	2	99	99	2	99	38	1	2	3	99	10	1	2
1787	2	1	25	2	2	99	99	2	99	99	99	2	3	99	9	3	2
1788	2	1	31	3	2	99	99	2	99	21	1	1	1	2	1001	99	2
1789	2	2	20	3	2	99	99	2	99	9	2	2	3	99	10	1	2
1790	2	2	31	3	2	99	99	2	99	24	2	1	2	99	36	2	2
1791	2	1	31	3	2	99	99	2	99	0	99	1	1	2	1001	2	2
1792	3	2	31	3	2	99	99	2	99	99	99	2	2	99	1001	99	2
1793	2	2	31	3	2	99	99	2	99	0	99	2	2	99	1000	99	2
1794	2	2	31	3	2	99	99	2	99	0	99	3	3	99	1001	99	2
1795	2	2	31	3	2	99	99	2	99	0	99	2	1	3	1001	3	2
1796	2	1	31	3	2	99	99	2	99	0	99	3	2	99	1000	99	2
1797	2	2	31	3	2	99	99	2	99	27	2	1	1	2	89	2	2
1798	3	1	26	1	2	99	99	2	99	0	99	1	2	99	99	99	2
1799	2	2	31	3	2	99	99	2	99	0	99	1	1	2	44	2	2
1800	2	2	31	3	2	99	99	2	99	0	99	3	3	99	1001	99	2
1801	1	2	9	3	2	99	99	2	99	0	99	2	2	99	92	3	2
1802	2	1	18	1	1	8	2	2	99	99	99	2	2	99	1000	99	1
1803	1	1	31	3	2	99	99	2	99	0	99	2	2	99	3	2	2
1804	2	2	34	1	2	99	99	2	99	0	99	2	3	99	1001	99	2
1805	2	2	31	3	2	99	99	2	99	0	99	1	2	99	51	2	2
1806	2	1	31	3	2	99	99	2	99	10	3	2	3	99	1000	99	2
1807	3	2	23	3	2	99	99	2	99	0	99	2	2	99	1000	99	2
1808	1	2	26	1	2	99	99	2	99	0	99	1	2	99	1001	99	2
1809	2	2	25	2	2	99	99	2	99	4	1	2	2	99	1000	99	2
1810	4	2	31	3	2	99	99	2	99	7	1	3	2	99	31	1	2
1811	2	2	26	1	2	99	99	2	99	3	1	1	2	99	1000	99	2
1812	2	2	31	3	2	99	99	2	99	29	2	2	2	99	10	2	2
1813	3	2	36	1	2	99	99	2	99	67	2	3	3	99	67	1	2
1814	3	2	36	1	2	99	99	2	99	0	99	1	2	99	44	3	2
1815	2	2	31	3	2	99	99	2	99	10	3	3	3	99	51	1	2
1816	2	2	31	3	2	99	99	2	99	30	2	1	2	99	30	1	2
1817	2	2	25	2	2	99	99	2	99	99	99	1	2	99	1001	99	2
1818	2	1	31	3	2	99	99	2	99	0	99	1	2	99	1001	99	2
1819	2	2	9	3	2	99	99	2	99	42	2	2	2	99	12	1	2
1820	2	2	25	2	2	99	99	2	99	3	2	1	2	99	1	1	2
1821	3	2	31	3	2	99	99	2	99	50	2	2	2	99	50	99	2
1822	2	2	31	3	2	99	99	2	99	3	2	1	2	99	1001	99	2
1823	2	2	31	3	2	99	99	2	99	0	99	1	2	99	2	2	2
1824	3	2	31	3	2	99	99	2	99	2	2	2	2	99	1001	99	2
1825	2	2	9	3	2	99	99	2	99	0	99	3	3	99	1001	99	2
1826	2	2	31	3	2	99	99	2	99	0	99	2	2	99	88	2	2
1827	2	2	31	3	2	99	99	2	99	0	99	2	2	99	1001	99	2
1828	2	2	26	1	2	99	99	2	99	0	99	1	2	99	99	99	2
1829	2	2	31	3	2	99	99	2	99	23	3	1	2	99	23	1	2
1830	2	2	46	3	2	99	99	2	99	0	99	3	3	99	1	2	2
1831	3	2	31	3	2	99	99	2	99	0	99	2	1	3	10	3	2
1832	2	2	31	3	2	99	99	2	99	3	1	2	2	99	6	2	2
1833	3	1	9	3	2	99	99	2	99	0	99	1	1	3	9	3	2
1834	1	2	31	3	2	99	99	2	99	0	99	1	2	99	52	1	2
1835	1	1	31	3	2	99	99	2	99	13	1	1	2	99	4	1	2
1836	2	2	31	3	2	99	99	2	99	3	1	1	2	99	51	1	2
1837	1	2	31	3	2	99	99	2	99	0	99	2	2	99	30	1	2
1838	3	2	26	1	2	99	99	2	99	92	2	1	3	99	99	99	2
1839	2	1	25	2	2	99	99	2	99	0	99	3	2	99	1000	99	2
1840	3	2	31	3	2	99	99	2	99	0	99	2	2	99	1000	99	2
1841	2	2	36	1	1	3	2	2	99	23	2	2	2	99	1000	99	1
1842	1	2	9	3	2	99	99	2	99	1	1	1	1	2	58	3	2
1843	3	1	31	3	2	99	99	2	99	0	99	1	3	99	1001	99	2
1844	4	1	31	3	2	99	99	2	99	0	99	1	2	99	1000	99	2
1845	2	1	31	3	2	99	99	2	99	0	99	3	2	99	1001	99	2
1846	2	1	31	3	2	99	99	2	99	16	2	1	2	99	1001	99	2
1847	2	2	31	3	2	99	99	2	99	0	99	1	2	99	1001	99	2
1849	1	2	31	3	2	99	99	2	99	0	99	1	1	3	7	2	2
1850	3	1	9	3	2	99	99	2	99	24	1	1	3	99	1001	99	2
1851	1	2	31	3	2	99	99	2	99	15	1	3	2	99	1001	2	2
1852	2	1	52	2	2	99	99	2	99	0	99	1	2	99	1000	99	2
1853	3	2	31	3	2	99	99	2	99	0	99	1	2	99	30	2	2
1854	2	2	31	3	2	99	99	2	99	5	1	2	2	99	20	2	2
1855	1	2	31	3	2	99	99	2	99	0	99	1	2	99	92	2	2
1856	2	2	31	3	2	99	99	2	99	0	99	2	2	99	1001	99	2
1857	4	1	31	3	2	99	99	2	99	0	99	1	2	99	1000	99	2
1858	2	2	31	3	2	99	99	2	99	0	99	2	2	99	1000	99	2
1859	3	1	31	3	2	99	99	2	99	0	99	1	1	2	95	2	2
1860	2	2	31	3	2	99	99	2	99	51	3	3	2	99	3	1	2
1861	3	2	31	3	2	99	99	2	99	0	99	1	3	99	31	1	2
1862	3	2	31	3	2	99	99	2	99	3	2	2	2	99	1000	99	2
1863	2	2	24	1	2	99	99	2	99	0	99	2	3	99	23	2	2
1864	2	2	31	3	2	99	99	2	99	0	99	2	2	99	92	1	2
1865	4	1	31	3	2	99	99	2	99	0	99	1	3	99	1001	99	2
1866	2	2	25	2	2	99	99	2	99	0	99	2	2	99	2	1	2
1867	2	2	31	3	2	99	99	2	99	13	2	2	2	99	1000	99	2
1868	1	2	31	3	2	99	99	2	99	0	99	1	2	99	88	2	2
1869	3	2	33	4	2	99	99	2	99	11	1	2	2	99	10	3	2
1870	2	2	52	2	2	99	99	2	99	93	3	1	2	99	1001	99	2
1871	2	2	31	3	2	99	99	2	99	3	1	1	2	99	1001	99	2
1872	2	2	31	3	2	99	99	2	99	0	99	1	2	99	1001	99	2
1873	2	1	10	3	2	99	99	2	99	0	99	2	2	99	99	99	2
1874	2	2	31	3	2	99	99	2	99	6	1	2	2	99	99	99	2
1875	3	2	31	3	2	99	99	2	99	0	99	2	2	99	1001	99	2
1876	3	2	31	3	2	99	99	2	99	10	2	2	2	99	1001	99	2
1877	2	2	31	3	2	99	99	2	99	0	99	1	2	99	99	99	2
1878	1	2	52	2	2	99	99	2	99	0	99	1	2	99	5	2	2
1879	2	1	31	3	2	99	99	2	99	0	99	2	2	99	1000	99	2
1880	2	2	31	3	2	99	99	2	99	0	99	1	2	99	1000	99	2
1881	2	1	31	3	2	99	99	2	99	38	2	1	3	99	86	2	2
1882	2	2	31	3	1	3	2	2	99	0	99	2	2	99	30	3	1
1883	3	2	9	3	1	3	2	2	99	2	2	3	3	99	1001	99	1
1884	2	2	31	3	2	99	99	2	99	51	2	1	1	2	51	1	2
1885	3	2	31	3	2	99	99	2	99	16	3	2	99	99	1001	99	2
1886	3	2	9	3	2	99	99	2	99	0	99	2	2	99	11	1	2
1887	3	2	31	3	2	99	99	2	99	10	1	1	2	99	23	1	2
1888	1	2	37	3	2	99	99	2	99	0	99	3	1	3	2	1	2
1889	3	1	31	3	2	99	99	2	99	0	99	2	2	99	1001	99	2
1890	3	2	31	3	2	99	99	2	99	0	99	2	3	99	1001	99	2
1891	3	2	31	3	2	99	99	2	99	0	99	2	2	99	1000	99	2
1892	3	2	18	1	2	99	99	2	99	0	99	1	1	3	1001	99	2
1893	3	2	31	3	2	99	99	2	99	0	99	2	2	99	99	99	2
1894	4	2	31	3	2	99	99	2	99	0	99	3	2	99	1001	99	2
1895	1	1	18	1	1	3	2	2	99	0	99	2	2	99	1000	99	1
1896	2	1	9	3	2	99	99	2	99	38	1	2	1	3	38	1	2
1897	3	1	31	3	2	99	99	2	99	0	99	2	2	99	1001	99	2
1898	3	2	31	3	2	99	99	2	99	0	99	1	1	3	7	1	2
1899	3	1	31	3	2	99	99	2	99	0	99	1	2	99	10	1	2
1900	2	2	26	1	2	99	99	2	99	0	99	2	1	2	2	2	2
1901	3	2	31	3	2	99	99	2	99	0	99	2	2	99	48	1	2
1902	1	1	33	4	2	99	99	2	99	32	2	1	1	3	11	1	2
1903	1	2	31	3	2	99	99	2	99	0	99	2	2	99	2	1	2
1904	2	2	31	3	2	99	99	2	99	0	99	2	2	99	1000	99	2
1905	3	1	34	1	2	99	99	2	99	0	99	2	2	99	1001	99	2
1906	3	2	31	3	2	99	99	2	99	48	2	1	1	3	61	2	2
1907	2	1	26	1	2	99	99	2	99	99	99	2	1	3	99	99	2
1908	1	2	31	3	2	99	99	2	99	95	2	1	2	99	1001	99	2
1909	1	2	31	3	2	99	99	2	99	0	99	2	2	99	99	99	2
1910	1	2	31	3	2	99	99	2	99	84	3	2	2	99	6	1	2
1911	3	2	9	3	2	99	99	2	99	0	99	1	2	99	1001	99	2
1912	3	2	31	3	2	99	99	2	99	0	99	3	3	99	1001	99	2
1913	2	2	9	3	2	99	99	2	99	17	2	1	1	2	1	2	2
1914	3	2	31	3	2	99	99	2	99	12	1	1	2	99	1000	99	2
1915	1	1	33	4	2	99	99	2	99	5	1	99	99	99	99	99	2
1916	1	2	31	3	2	99	99	2	99	2	1	1	3	99	1001	99	2
1917	2	2	31	3	2	99	99	2	99	0	99	2	2	99	1000	99	2
1918	2	1	20	3	2	99	99	2	99	0	99	1	1	3	1001	3	2
1919	2	2	31	3	2	99	99	2	99	6	1	2	2	99	1000	99	2
1920	3	1	9	3	2	99	99	2	99	23	1	1	2	99	55	2	2
1921	2	2	9	3	2	99	99	2	99	0	99	1	2	99	1001	99	2
1922	3	2	31	3	2	99	99	2	99	0	99	3	2	99	1001	99	2
1923	3	1	9	3	2	99	99	2	99	6	2	3	1	2	39	2	2
1924	3	2	9	3	2	99	99	2	99	3	1	2	2	99	1001	99	2
1925	3	2	9	3	2	99	99	2	99	0	99	2	1	2	1001	99	2
1926	3	2	31	3	2	99	99	2	99	0	99	1	3	99	1001	99	2
1927	1	1	26	1	2	99	99	2	99	0	99	1	2	99	1000	99	2
1928	3	2	9	3	2	99	99	2	99	0	99	1	2	99	1001	99	2
1929	3	2	9	3	2	99	99	2	99	23	2	3	1	3	11	2	2
1930	3	2	31	3	2	99	99	2	99	0	99	2	2	99	99	99	2
1931	1	2	9	3	2	99	99	2	99	0	99	1	2	99	51	2	2
1932	3	1	31	3	2	99	99	2	99	0	99	2	2	99	4	1	2
1933	1	1	99	99	2	99	99	2	99	0	99	1	1	2	1001	99	2
1934	3	2	9	3	2	99	99	2	99	0	99	2	2	99	1001	99	2
1935	1	2	31	3	2	99	99	2	99	10	1	1	1	2	88	2	2
1936	1	2	33	4	2	99	99	2	99	0	99	1	2	99	1000	99	2
1937	1	2	31	3	2	99	99	2	99	0	99	1	2	99	1000	99	2
1938	3	2	9	3	2	99	99	2	99	6	2	1	1	2	6	1	2
1939	3	1	31	3	2	99	99	2	99	1	1	3	2	99	1001	99	2
1940	1	1	9	3	2	99	99	2	99	17	1	3	1	3	1001	99	2
1941	3	2	9	3	2	99	99	2	99	10	1	3	2	99	14	2	2
1942	3	1	31	3	2	99	99	2	99	0	99	2	3	99	1001	99	2
1943	3	2	9	3	2	99	99	2	99	0	99	2	2	99	1001	3	2
1944	2	2	20	3	2	99	99	2	99	60	2	1	1	1	97	1	2
1945	1	2	9	3	2	99	99	2	99	0	99	1	1	2	95	2	2
1946	3	1	31	3	2	99	99	2	99	20	2	2	2	99	1000	99	2
1947	3	2	31	3	2	99	99	2	99	0	99	2	2	99	1000	99	2
1948	2	1	31	3	2	99	99	2	99	3	2	3	3	99	10	1	2
1951	3	2	9	3	2	99	99	2	99	0	99	1	2	99	31	1	2
1952	2	2	15	2	2	99	99	2	99	10	2	2	2	99	1000	99	2
1953	3	2	9	3	2	99	99	2	99	0	99	2	1	2	97	2	2
1954	3	2	31	3	2	99	99	2	99	11	2	1	1	3	89	2	2
1955	2	2	10	3	2	99	99	2	99	0	99	2	2	99	1001	99	2
1956	1	2	31	3	2	99	99	2	99	2	1	1	3	99	1001	99	2
1957	3	1	9	3	2	99	99	2	99	2	1	1	3	99	67	2	2
1958	2	1	20	3	2	99	99	2	99	99	99	2	1	3	1001	99	2
1959	1	2	9	3	2	99	99	2	99	13	1	1	1	2	1001	99	2
1960	1	2	20	3	2	99	99	2	99	59	2	3	2	99	38	1	2
1961	3	2	34	1	2	99	99	2	99	0	99	1	1	3	10	1	2
1962	3	1	31	3	2	99	99	2	99	1	1	3	2	99	1001	99	2
1963	3	1	31	3	2	99	99	2	99	0	99	2	2	99	1000	99	2
1964	2	2	33	4	2	99	99	2	99	22	2	1	2	99	2	1	2
1965	2	1	9	3	2	99	99	1	1	99	99	1	3	99	10	1	2
1966	2	2	31	3	2	99	99	2	99	11	1	2	2	99	1001	99	2
1967	2	2	9	3	2	99	99	2	99	1	1	1	3	99	1001	99	2
1968	3	2	31	3	2	99	99	2	99	6	1	1	2	99	1000	99	2
1969	3	2	13	1	1	3	2	2	99	11	2	1	2	99	14	1	1
1970	3	2	49	2	2	99	99	2	99	0	99	2	2	99	1000	99	2
1971	2	2	9	3	2	99	99	2	99	2	2	1	1	2	58	1	2
1973	2	2	15	2	1	3	2	2	99	0	99	1	2	99	1000	99	1
1974	3	2	31	3	2	99	99	2	99	0	99	1	2	99	1000	99	2
1975	2	2	19	3	1	3	2	2	99	7	1	2	2	99	23	2	1
1976	3	1	9	3	2	99	99	2	99	6	2	2	3	99	108	1	2
1977	3	1	9	3	2	99	99	2	99	0	99	1	1	3	1001	99	2
1978	3	2	9	3	2	99	99	2	99	0	99	1	1	3	1001	99	2
1979	2	2	31	3	2	99	99	2	99	57	3	1	2	99	22	3	2
1980	2	2	9	3	2	99	99	2	99	1	1	2	2	99	1000	99	2
1981	2	1	31	3	2	99	99	2	99	6	2	1	2	99	1000	99	2
1982	3	1	9	3	2	99	99	2	99	0	99	2	3	99	1001	99	2
1983	3	2	9	3	2	99	99	2	99	2	2	1	1	2	35	2	2
1984	2	2	15	2	2	99	99	2	99	0	99	2	2	99	1001	99	2
1985	2	1	52	2	2	99	99	2	99	6	1	2	1	3	1000	99	2
1986	2	1	33	4	2	99	99	2	99	92	3	1	1	2	92	1	2
1987	3	2	31	3	2	99	99	2	99	0	99	3	2	99	1001	99	2
1988	3	2	31	3	2	99	99	2	99	68	3	1	1	2	31	3	2
1990	2	2	31	3	2	99	99	2	99	51	3	1	3	99	51	1	2
1991	2	1	9	3	1	3	1	2	99	99	99	1	1	2	99	99	3
1992	3	2	9	3	2	99	99	2	99	23	2	1	99	99	1001	99	2
1993	2	1	33	4	2	99	99	2	99	11	1	1	2	99	51	3	2
1994	3	2	31	3	2	99	99	2	99	3	3	2	2	99	3	2	2
1995	2	2	37	3	1	3	2	2	99	0	99	3	2	99	1001	99	1
1996	3	2	9	3	2	99	99	2	99	56	2	2	3	99	32	1	2
1997	3	2	31	3	2	99	99	2	99	0	99	1	2	99	10	2	2
1998	2	2	33	4	1	3	2	2	99	0	99	2	2	99	99	99	1
1999	3	2	31	3	2	99	99	2	99	11	2	1	1	3	89	2	2
2000	1	2	31	3	2	99	99	2	99	11	1	1	2	99	67	2	2
2001	1	2	9	3	2	99	99	2	99	2	1	1	2	99	2	1	2
2002	1	2	31	3	2	99	99	2	99	3	1	2	2	99	1001	99	2
2003	3	2	31	3	2	99	99	2	99	0	99	2	3	99	1001	99	2
2004	1	2	9	3	2	99	99	2	99	0	99	2	2	99	1000	99	2
2005	1	2	31	3	2	99	99	2	99	1	1	2	2	99	1000	99	2
2006	3	1	31	3	2	99	99	2	99	2	1	1	3	99	22	1	2
2007	3	1	31	3	2	99	99	2	99	0	99	1	1	3	1000	99	2
2008	2	1	46	3	2	99	99	2	99	10	2	1	2	99	1000	99	2
2009	1	2	31	3	2	99	99	2	99	10	2	2	3	99	14	3	2
2010	1	2	31	3	2	99	99	2	99	0	99	1	1	2	24	3	2
2011	1	2	31	3	2	99	99	2	99	0	99	1	1	3	1001	3	2
2017	1	2	9	3	2	99	99	2	99	5	1	2	2	99	1000	99	2
2019	1	2	9	3	2	99	99	2	99	0	99	2	1	3	1000	99	2
2020	1	2	9	3	2	99	99	2	99	2	1	2	2	99	21	2	2
2021	1	2	31	3	2	99	99	2	99	1	1	1	1	3	1000	99	2
2022	1	2	31	3	2	99	99	2	99	0	99	1	3	99	1000	99	2
2023	1	3	26	1	2	99	99	2	99	27	2	2	3	99	1000	99	2
2024	1	2	9	3	2	99	99	2	99	0	99	1	1	2	101	2	2
2025	1	2	44	1	2	99	99	2	99	3	2	2	1	1	97	1	2
2026	1	2	9	3	2	99	99	2	99	2	1	2	3	99	38	2	2
2027	1	2	31	3	2	99	99	2	99	42	2	1	2	99	23	1	2
2028	1	2	9	3	2	99	99	2	99	0	99	1	2	99	1000	99	2
2029	1	2	9	3	2	99	99	2	99	0	99	2	2	99	1001	99	2
2030	1	1	9	3	2	99	99	2	99	2	1	1	2	99	1000	99	2
2031	1	2	9	3	2	99	99	2	99	25	2	1	1	3	87	3	2
2033	3	1	31	3	2	99	99	2	99	14	2	2	2	99	1001	99	2
2034	1	2	45	3	2	99	99	2	99	0	99	1	1	2	1001	99	2
2035	1	1	45	3	2	99	99	2	99	2	1	2	2	99	1	1	2
2041	2	2	31	3	2	99	99	2	99	0	99	1	2	99	14	2	2
2043	2	1	31	3	2	99	99	2	99	0	99	2	2	99	1001	99	2
2044	2	2	31	3	2	99	99	2	99	0	99	2	2	99	1	1	2
2052	2	2	48	3	1	3	2	2	99	11	2	1	2	99	67	1	1
2053	1	2	3	2	2	99	99	2	99	3	1	1	3	99	10	1	2
2054	3	2	30	3	1	3	2	2	99	1	1	1	2	99	31	1	1
2055	2	2	31	3	2	99	99	2	99	0	99	1	2	99	1001	99	2
2056	3	2	31	3	2	99	99	2	99	0	99	2	2	99	1000	99	2
2057	2	2	52	2	1	6	2	2	99	45	1	2	2	99	1000	99	1
2058	4	1	31	3	1	3	2	2	99	5	2	2	1	99	1000	99	1
2059	1	2	37	3	1	3	2	2	99	0	99	2	2	99	99	99	1
2060	2	2	33	4	1	3	2	1	1	99	99	2	1	1	28	1	1
2061	2	2	33	4	2	99	99	1	2	99	99	1	1	1	51	1	2
2063	2	2	31	3	2	99	99	2	99	2	2	2	2	99	12	1	2
2064	2	2	31	3	2	99	99	2	99	0	99	1	3	99	6	1	2
2065	2	2	31	3	2	99	99	2	99	0	99	2	3	99	1001	99	2
2066	2	2	9	3	2	99	99	2	99	3	1	2	2	99	3	1	2
2067	1	2	31	3	2	99	99	2	99	999	1	2	2	99	1000	99	2
2068	3	1	31	3	2	99	99	2	99	0	99	1	1	3	1000	99	2
2069	2	1	31	3	2	99	99	2	99	10	2	1	2	99	1001	99	2
2070	2	1	33	4	2	99	99	1	1	99	99	1	3	99	22	1	2
2071	1	1	31	3	2	99	99	2	99	6	1	1	2	99	1001	99	2
2072	3	2	31	3	2	99	99	2	99	10	2	2	2	99	1001	99	2
2073	2	2	31	3	2	99	99	2	99	6	2	1	2	99	1000	99	2
2075	2	2	37	3	2	99	99	2	99	12	2	2	3	99	12	1	2
2076	2	2	25	2	2	99	99	2	99	0	99	2	2	99	11	1	2
2077	3	2	6	2	2	99	99	2	99	0	99	2	2	99	1000	99	2
2078	2	2	9	3	1	3	2	2	99	51	3	1	2	99	1000	99	1
2079	1	2	31	3	2	99	99	2	99	0	99	1	2	99	1001	99	2
2080	2	2	21	3	1	3	2	2	99	11	2	1	2	99	1001	99	1
2081	2	2	33	4	2	99	99	2	99	99	99	2	1	1	99	1	2
2082	1	2	2	3	1	3	2	2	99	97	3	3	3	99	51	2	1
2083	3	2	25	2	1	3	2	2	99	0	99	1	2	99	1000	99	1
2084	1	2	31	3	2	99	99	2	99	81	3	1	2	99	1	1	2
2085	2	2	6	2	1	3	2	1	1	99	99	1	1	2	97	2	1
2086	1	2	52	2	1	3	2	2	99	0	99	1	2	99	30	2	1
2087	2	2	44	1	1	3	2	2	99	0	99	2	2	99	1000	99	1
2088	3	2	41	3	1	3	2	2	99	17	1	2	2	99	1001	99	1
2089	3	2	9	3	1	3	2	2	99	95	1	99	2	99	1001	99	1
2090	2	2	33	4	1	99	2	2	99	0	99	2	2	99	1000	99	1
2091	3	2	41	3	1	3	2	2	99	0	99	2	2	99	1001	99	1
2092	2	2	14	2	1	3	2	2	99	51	1	1	3	99	57	3	1
2093	2	2	11	3	1	3	2	2	99	0	99	2	2	99	1000	99	1
2094	2	2	14	2	1	3	2	2	99	0	99	2	2	99	1000	99	1
2095	2	2	49	2	2	99	99	2	99	95	2	1	3	99	1001	99	2
2096	3	2	33	4	1	3	2	2	99	0	99	2	2	99	1000	99	1
2097	2	2	33	4	1	3	2	2	99	0	99	2	2	99	1000	99	1
2098	1	2	10	3	1	3	2	2	99	0	99	1	1	1	86	1	1
2099	2	2	33	4	1	3	2	2	99	0	99	2	2	99	1000	99	1
2100	3	2	31	3	2	99	99	2	99	93	3	2	3	99	3	1	2
2101	2	2	33	4	1	3	2	2	99	0	99	2	1	1	88	2	1
2102	2	2	33	4	1	3	2	2	99	17	1	2	3	99	3	1	1
2103	2	1	31	3	2	99	99	2	99	2	2	1	2	99	2	1	2
2104	3	2	18	1	1	3	2	2	99	0	99	2	2	99	1000	99	1
2106	3	2	49	2	1	3	2	2	99	3	2	1	2	99	3	1	1
2107	2	2	9	3	1	3	2	2	99	0	99	2	2	99	1000	99	1
2108	2	2	33	4	1	3	2	2	99	67	2	2	1	1	94	1	1
2109	3	2	14	2	1	3	2	2	99	12	2	1	2	99	1001	99	1
2110	3	2	47	2	1	3	2	2	99	5	1	2	2	99	10	1	1
2111	2	2	33	4	1	3	2	2	99	68	3	2	3	99	68	2	1
2112	2	2	14	2	1	3	2	2	99	0	99	2	2	99	1000	99	1
2113	3	2	33	4	1	3	2	2	99	0	99	1	2	99	1000	99	1
2114	3	1	31	3	2	99	99	2	99	0	99	2	2	99	1001	99	2
2115	3	1	31	3	2	99	99	2	99	99	99	2	2	99	99	99	2
2116	2	2	14	2	1	3	2	2	99	0	99	2	2	99	1001	99	1
2117	1	1	31	3	2	99	99	2	99	3	1	1	2	99	1001	99	2
2118	3	2	14	2	1	3	2	2	99	0	99	2	2	99	1000	99	1
2119	3	2	31	3	2	99	99	2	99	0	99	2	2	99	1001	99	2
2120	3	2	33	4	1	3	2	2	99	2	2	2	1	2	57	2	1
2121	2	2	9	3	1	3	2	2	99	0	1	3	2	99	1001	99	1
2122	2	2	33	4	1	3	2	2	99	12	1	2	2	99	1000	99	1
2123	2	1	99	99	1	8	2	2	99	11	1	2	2	99	1001	99	1
2124	3	2	49	2	1	3	2	2	99	0	99	2	3	99	15	1	1
2125	2	2	49	2	1	3	2	2	99	99	99	1	1	2	51	3	1
2126	3	2	33	4	2	99	99	2	99	4	3	2	2	99	1000	99	2
2127	2	1	33	4	1	3	2	2	99	2	2	2	3	99	10	1	1
2128	3	2	9	3	1	3	2	2	99	35	2	1	1	3	11	2	1
2129	2	2	10	3	1	3	2	2	99	0	99	1	2	99	30	2	1
2130	3	2	9	3	1	3	2	2	99	51	2	1	3	99	51	1	1
2131	2	2	33	4	2	99	99	2	99	6	3	1	2	99	1000	99	2
2132	2	2	15	2	1	3	2	2	99	0	99	1	3	99	1001	99	1
2133	3	2	14	2	1	3	2	2	99	2	2	2	2	99	1001	99	1
2134	2	2	33	4	1	3	2	2	99	0	99	1	3	99	51	2	1
2135	2	2	44	1	1	3	2	2	99	0	99	1	2	99	1000	99	1
2136	2	2	36	1	1	8	2	1	99	99	99	1	2	99	1001	99	1
2137	1	2	33	4	1	3	2	2	99	0	99	1	2	99	2	3	1
2138	3	2	34	1	1	3	2	2	99	38	2	2	2	99	51	2	1
2139	3	2	99	99	1	3	2	2	99	22	2	1	3	99	1001	99	1
2140	3	2	49	2	1	3	2	2	99	23	1	2	2	99	38	1	1
2141	3	2	23	3	1	3	2	2	99	0	99	2	2	99	68	1	1
2142	3	2	1	2	1	3	2	2	99	0	99	2	2	99	1000	99	1
2143	3	2	33	4	1	3	2	1	1	99	99	1	1	3	88	3	1
2144	3	2	9	3	1	3	2	2	99	15	2	1	2	99	81	1	1
2145	3	2	7	3	1	99	2	1	2	99	99	2	2	99	99	99	1
2146	2	2	99	99	1	3	2	2	99	0	99	2	3	99	1001	99	1
2147	3	2	31	3	2	99	99	2	99	0	99	1	1	2	1000	99	2
2148	3	2	31	3	2	99	99	2	99	0	99	1	2	99	1000	99	2
2149	2	2	33	4	1	3	2	2	99	0	99	2	2	99	1000	99	1
2150	1	1	9	3	2	99	99	2	99	5	2	2	2	99	1000	99	2
[truncated: 151 more rows]

## Sheet: S1 Data. SPSS_syntax
ADD VALUE LABELS	ADD VALUE LABELS	ADD VALUE LABELS	ADD VALUE LABELS	ADD VALUE LABELS	ADD VALUE LABELS	ADD VALUE LABELS	ADD VALUE LABELS	ADD VALUE LABELS	ADD VALUE LABELS	ADD VALUE LABELS	ADD VALUE LABELS	ADD VALUE LABELS	ADD VALUE LABELS	ADD VALUE LABELS	ADD VALUE LABELS	ADD VALUE LABELS
/age	/sex	/residence	/incidenceRegion	/cloroQ	/brandCQ	/timeCQ	/covidcase	/hospital	/sympcase	/tsympcase	/activitycase	/covidfamily	/whatfamily	/sympfamily	/sympfamilywho	/selector
1 '18-30'	1 'Male'	1 'A Coruña'	1 'R1 (<200)'	1 'YES'	1 'Aralén HCl'	1 '< 3 months'	1 'COVID_YES'	1 'at home'	0 'I have not had any of these symptoms'	1 '<3 days NO medical care'	1 'YES'	1 'YES'	1 'Family with whom I live'	0 'I have not had any of these symptoms'	1 'Family with whom I live'	1 'Treated-case'
2 '31-50'	2 'Female'	2 'Albacete'	2 'R2 (200-500)'	2 'NO'	2 'Axemal'	2 '> 3 months'	2 'COVID_NO'	2 'at hospital'	1 'Fever'	2 '>3 days NO medical care'	2 'NO'	2 'NO'	2 'friend close contact'	1 'Fever'	2 'friend close contact'	2 'Untreated-control (Boostrap-input)'
3 '51-65'	3 'not informed'	3 'Alacant'	3 'R3 (500-1000)'	3 'NO, sporadic use'	3 'Dolquine'	99 'Unknown'	99 'Unknown'	3 'at hospital with care'	2 'General malaise'	3 '>3 days YES medical care'	3 'Don't remember'	3 'Don't know'	3 'friend indirect contact'	2 'General malaise'	3 'friend indirect contact'	3 'Untreated-control - (CQ less than 3 months) (Boostrap-input)'
4 '> 65'	99 'unknown'	4 'Almería'	4 'R4 (>1000)'	99 'unknown'	4 'Ilinol'			99 'Do not procede'	3 'Sore throat'	99 'Do not procede'	99 'not indicate'	99 'not indicate'	99 'Do not procede'	3 'Sore throat'	99 'Do not procede'	4 'excluded - do not meet inclussion criteria'
		5 'Araba'	99 'unknown'		5 'Quensyl'				4 'Dizziness and / or vomiting'					4 'Dizziness and / or vomiting'		5 'excluded - empty entry'
		6 'Asturias'			6 'Plaquenil'				5 'Difficulty breathing'					5 'Difficulty breathing'		6 'excluded - duplicated entry'
		7 'Ávila'			7 'Resochín'				6 'Fever / General malaise'					6 'Fever / General malaise'
		8 'Badajoz'			8 'Other'				7 'Sore throat / Fever'					7 'Sore throat / Fever'
		9 'Barcelona'			99 'Unknown'				8 'Fever / Dizziness and / or vomiting'					8 'Fever / Dizziness and / or vomiting'
		10 'Bizkaia'							9 'Loss of taste and / or smell'					9 'Loss of taste and / or smell'
		11 'Burgos'							10 'Continuous and persistent dry cough'					10 'Continuous and persistent dry cough'
		12 'Cáceres'							11 'Sore throat / General malaise'					11 'Sore throat / General malaise'
		13 'Cádiz'							12 'General malaise / Dizziness and / or vomiting'					12 'General malaise / Dizziness and / or vomiting'
		14 'Cantabria'							13 'Sore throat / Dizziness and / or vomiting'					13 'Sore throat / Dizziness and / or vomiting'
		15 'Castelló'							14 'Continuous and persistent dry cough / Fever'					14 'Continuous and persistent dry cough / Fever'
		16 'Ceuta'							15 'Difficulty breathing / General malaise'					15 'Difficulty breathing / General malaise'
		17 'Ciudad Real'							16 'Sore throat / Difficulty breathing'					16 'Sore throat / Difficulty breathing'
		18 'Córdoba'							17 'Sore throat / General malaise / Feber'					17 'Sore throat / General malaise / Feber'
		19 'Cuenca'							18 'Fever / General malaise / Dizziness and / or vomiting'					18 'Fever / General malaise / Dizziness and / or vomiting'
		20 'Gipuzkoa'							19 'Sore throat / Fever / Dizziness and / or vomiting'					19 'Sore throat / Fever / Dizziness and / or vomiting'
		21 'Girona'							20 'Loss of taste and / or smell / General malaise'					20 'Loss of taste and / or smell / General malaise'
		22 'Granada'							21 'Sore throat / Loss of taste and / or smell'					21 'Sore throat / Loss of taste and / or smell'
		23 'Guadalajara'							22 'Continuous and persistent dry cough / General malaise'					22 'Continuous and persistent dry cough / General malaise'
		24 'Huelva'							23 'Continuous and persistent dry cough / Sore throat'					23 'Continuous and persistent dry cough / Sore throat'
		25 'Huesca'							24 'Difficulty breathing / Fever / General malaise'					24 'Difficulty breathing / Fever / General malaise'
		26 'Illes Balears'							25 'Loss of taste and / or smell / Dizziness and / or vomiting'					25 'Loss of taste and / or smell / Dizziness and / or vomiting'
		27 'Jaén'							26 'Continuous and persistent dry cough / Dizziness and / or vomiting'					26 'Continuous and persistent dry cough / Dizziness and / or vomiting'
		28 'La Rioja'							27 'Sore throat / General malaise / Dizziness and / or vomiting'					27 'Sore throat / General malaise / Dizziness and / or vomiting'
		29 'Las Palmas'							28 'Loss of taste and / or smell / Fever / General malaise'					28 'Loss of taste and / or smell / Fever / General malaise'
		30 'León'							29 'Continuous and persistent dry cough / Difficulty breathing'					29 'Continuous and persistent dry cough / Difficulty breathing'
		31 'Lleida'							30 'Continuous and persistent dry cough / Fever / General malaise'					30 'Continuous and persistent dry cough / Fever / General malaise'
		32 'Lugo'							31 'Continuous and persistent dry cough / Sore throat / Fever'					31 'Continuous and persistent dry cough / Sore throat / Fever'
		33 'Madrid'							32 'Sore throat / Difficulty breathing / General malaise'					32 'Sore throat / Difficulty breathing / General malaise'
		34 'Málaga'							33 'Difficulty breathing / General malaise / Dizziness and / or vomiting'					33 'Difficulty breathing / General malaise / Dizziness and / or vomiting'
		35 'Melilla'							34 'Sore throat / Difficulty breathing / Dizziness and / or vomiting'					34 'Sore throat / Difficulty breathing / Dizziness and / or vomiting'
		36 'Murcia'							35 'Sore throat / Fever / General malaise / Dizziness and / or vomiting'					35 'Sore throat / Fever / General malaise / Dizziness and / or vomiting'
		37 'Navarra'							36 'Continuous and persistent dry cough / Shortness of breath / Fever'					36 'Continuous and persistent dry cough / Shortness of breath / Fever'
		38 'Ourense'							37 'Sore throat / Loss of taste and / or smell / General malaise'					37 'Sore throat / Loss of taste and / or smell / General malaise'
		39 'Palencia'							38 'Continuous and persistent dry cough / Sore throat / General malaise'					38 'Continuous and persistent dry cough / Sore throat / General malaise'
		40 'Pontevedra'							39 'Loss of taste and / or smell / General malaise / Dizziness and / or vomiting'					39 'Loss of taste and / or smell / General malaise / Dizziness and / or vomiting'
		41 'Salamanca'							40 'Sore throat / Difficulty breathing / Fever / General malaise'					40 'Sore throat / Difficulty breathing / Fever / General malaise'
		42 'Santa Cruz de Tenerife'							41 'Sore throat / Loss of taste and / or smell / Dizziness and / or vomiting'					41 'Sore throat / Loss of taste and / or smell / Dizziness and / or vomiting'
		43 'Segovia'							42 'Continuous and persistent dry cough / General malaise / Dizziness and / or vomiting'					42 'Continuous and persistent dry cough / General malaise / Dizziness and / or vomiting'
		44 'Sevilla'							43 'Continuous and persistent dry cough / Sore throat / Dizziness and / or vomiting'					43 'Continuous and persistent dry cough / Sore throat / Dizziness and / or vomiting'
		45 'Soria'							44 'Continuous and persistent dry cough / Loss of taste and / or smell / Fever'					44 'Continuous and persistent dry cough / Loss of taste and / or smell / Fever'
		46 'Tarragona'							45 'Difficulty breathing / Fever / General malaise / Dizziness and / or vomiting'					45 'Difficulty breathing / Fever / General malaise / Dizziness and / or vomiting'
		47 'Teruel'							46 'Difficulty breathing / Loss of taste and / or smell / General malaise'					46 'Difficulty breathing / Loss of taste and / or smell / General malaise'
		48 'Toledo'							47 'Sore throat / Difficulty breathing / Loss of taste and / or smell'					47 'Sore throat / Difficulty breathing / Loss of taste and / or smell'
		49 'València'							48 'Continuous and persistent dry cough / Difficulty breathing / General malaise'					48 'Continuous and persistent dry cough / Difficulty breathing / General malaise'
		50 'Valladolid'							49 'Sore throat / Loss of taste and / or smell / Fever / General malaise'					49 'Sore throat / Loss of taste and / or smell / Fever / General malaise'
		51 'Zamora'							50 'Continuous and persistent dry cough / Sore throat / Difficulty breathing'					50 'Continuous and persistent dry cough / Sore throat / Difficulty breathing'
		52 'Zaragoza'							51 'Continuous and persistent dry cough / Sore throat / Fever / General malaise'					51 'Continuous and persistent dry cough / Sore throat / Fever / General malaise'
		53 'Out_Spain'							52 'Continuous and persistent dry cough / Fever / General malaise / Dizziness and / or vomiting'					52 'Continuous and persistent dry cough / Fever / General malaise / Dizziness and / or vomiting'
									53 'Continuous and persistent dry cough / Sore throat / Fever / Dizziness and / or vomiting'					53 'Continuous and persistent dry cough / Sore throat / Fever / Dizziness and / or vomiting'
									54 'Continuous and persistent dry cough / Loss of taste and / or smell / General malaise'					54 'Continuous and persistent dry cough / Loss of taste and / or smell / General malaise'
									55 'Continuous and persistent dry cough / Sore throat / Loss of taste and / or smell'					55 'Continuous and persistent dry cough / Sore throat / Loss of taste and / or smell'
									56 'Sore throat / Difficulty breathing / General malaise / Dizziness and / or vomiting'					56 'Sore throat / Difficulty breathing / General malaise / Dizziness and / or vomiting'
									57 'Continuous and persistent dry cough / Shortness of breath / Fever / General malaise'					57 'Continuous and persistent dry cough / Shortness of breath / Fever / General malaise'
									58 'Continuous and persistent dry cough / Sore throat / Difficulty breathing / Fever'					58 'Continuous and persistent dry cough / Sore throat / Difficulty breathing / Fever'
									59 'Sore throat / Loss of taste and / or smell / General malaise / Dizziness and / or vomiting'					59 'Sore throat / Loss of taste and / or smell / General malaise / Dizziness and / or vomiting'
									60 'Continuous and persistent dry cough / Sore throat / General malaise / Dizziness and / or vomiting'					60 'Continuous and persistent dry cough / Sore throat / General malaise / Dizziness and / or vomiting'
									61 'Continuous and persistent dry cough / Loss of taste and / or smell / Fever / General malaise'					61 'Continuous and persistent dry cough / Loss of taste and / or smell / Fever / General malaise'
									62 'Continuous and persistent dry cough / Sore throat / Loss of taste and / or smell / Fever'					62 'Continuous and persistent dry cough / Sore throat / Loss of taste and / or smell / Fever'
									63 'Continuous and persistent dry cough / Sore throat / Difficulty breathing / General malaise'					63 'Continuous and persistent dry cough / Sore throat / Difficulty breathing / General malaise'
									64 'Difficulty breathing / Loss of taste and / or smell / General malaise / Dizziness and / or vomiting'					64 'Difficulty breathing / Loss of taste and / or smell / General malaise / Dizziness and / or vomiting'
									65 'Sore throat / Loss of taste and / or smell / Fever / General malaise / Dizziness and / or vomiting'					65 'Sore throat / Loss of taste and / or smell / Fever / General malaise / Dizziness and / or vomiting'
									66 'Continuous and persistent dry cough / Sore throat / Difficulty breathing / Dizziness and / or vomiting'					66 'Continuous and persistent dry cough / Sore throat / Difficulty breathing / Dizziness and / or vomiting'
									67 'Continuous and persistent dry cough / Sore throat / Fever / General malaise / Dizziness and / or vomiting'					67 'Continuous and persistent dry cough / Sore throat / Fever / General malaise / Dizziness and / or vomiting'
									68 'Continuous and persistent dry cough / Sore throat / Loss of taste and / or smell / General malaise'					68 'Continuous and persistent dry cough / Sore throat / Loss of taste and / or smell / General malaise'
									69 'Sore throat / Difficulty breathing / Loss of taste and / or smell / Fever / General malaise'					69 'Sore throat / Difficulty breathing / Loss of taste and / or smell / Fever / General malaise'
									79 'Sore throat / Difficulty breathing / Loss of taste and / or smell / Fever / General malaise'					79 'Sore throat / Difficulty breathing / Loss of taste and / or smell / Fever / General malaise'
									80 'Continuous and persistent dry cough / Loss of taste and / or smell / General malaise / Dizziness and / or vomiting'					80 'Continuous and persistent dry cough / Loss of taste and / or smell / General malaise / Dizziness and / or vomiting'
									81 'Continuous and persistent dry cough'					81 'Continuous and persistent dry cough'
									82 'Continuous and persistent dry cough / Sore throat / Loss of taste and / or smell / Dizziness and / or vomiting'					82 'Continuous and persistent dry cough / Sore throat / Loss of taste and / or smell / Dizziness and / or vomiting'
									83 'Difficulty breathing / Loss of taste and / or smell / Fever / General malaise / Dizziness and / or vomiting'					83 'Difficulty breathing / Loss of taste and / or smell / Fever / General malaise / Dizziness and / or vomiting'
									84 'Continuous and persistent dry cough / Difficulty breathing / Fever / General malaise / Dizziness and / or vomiting'					84 'Continuous and persistent dry cough / Difficulty breathing / Fever / General malaise / Dizziness and / or vomiting'
									85 'Continuous and persistent dry cough / Difficulty breathing / Loss of taste and / or smell / General malaise'					85 'Continuous and persistent dry cough / Difficulty breathing / Loss of taste and / or smell / General malaise'
									86 'Continuous and persistent dry cough / Sore throat / Loss of taste and / or smell / Fever / General malaise'					86 'Continuous and persistent dry cough / Sore throat / Loss of taste and / or smell / Fever / General malaise'
									87 'Continuous and persistent dry cough / Loss of taste and / or smell / Fever / General malaise / Dizziness and / or vomiting'					87 'Continuous and persistent dry cough / Loss of taste and / or smell / Fever / General malaise / Dizziness and / or vomiting'
									88 'Continuous and persistent dry cough / Difficulty breathing / Loss of taste and / or smell / Fever / General malaise'					88 'Continuous and persistent dry cough / Difficulty breathing / Loss of taste and / or smell / Fever / General malaise'
									89 'Continuous and persistent dry cough / Sore throat / Difficulty breathing / General malaise / Dizziness and / or vomiting'					89 'Continuous and persistent dry cough / Sore throat / Difficulty breathing / General malaise / Dizziness and / or vomiting'
									90 'Continuous and persistent dry cough / Sore throat / Difficulty breathing / Loss of taste and / or smell / Fever'					90 'Continuous and persistent dry cough / Sore throat / Difficulty breathing / Loss of taste and / or smell / Fever'
									91 'Continuous and persistent dry cough / Sore throat / Loss of taste and / or smell / General malaise / Dizziness and / or vomiting'					91 'Continuous and persistent dry cough / Sore throat / Loss of taste and / or smell / General malaise / Dizziness and / or vomiting'
									92 'Sore throat / Difficulty breathing / Loss of taste and / or smell / Fever / General malaise / Dizziness and / or vomiting'					92 'Sore throat / Difficulty breathing / Loss of taste and / or smell / Fever / General malaise / Dizziness and / or vomiting'
									92 'Sore throat / Fever / General malaise'					92 'Sore throat / Fever / General malaise'
									93 'Continuous and persistent dry cough / Sore throat / Difficulty breathing / Fever / General malaise / Dizziness and / or vomiting'					93 'Continuous and persistent dry cough / Sore throat / Difficulty breathing / Fever / General malaise / Dizziness and / or vomiting'
									94 'Continuous and persistent dry cough / Sore throat / Loss of taste and / or smell / Fever / General malaise / Dizziness and / or vomiting'					94 'Continuous and persistent dry cough / Sore throat / Loss of taste and / or smell / Fever / General malaise / Dizziness and / or vomiting'
									95 'Continuous and persistent dry cough / Sore throat / Difficulty breathing / Loss of taste and / or smell / Fever / General malaise'					95 'Continuous and persistent dry cough / Sore throat / Difficulty breathing / Loss of taste and / or smell / Fever / General malaise'
									96 'Continuous and persistent dry cough / Sore throat / Difficulty breathing / Loss of taste and / or smell / General malaise / Dizziness and / or vomiting'					96 'Continuous and persistent dry cough / Sore throat / Difficulty breathing / Loss of taste and / or smell / General malaise / Dizziness and / or vomiting'
									97 'Continuous and persistent dry cough / Sore throat / Difficulty breathing / Loss of taste and / or smell / Fever / General malaise / Dizziness and / or vomiting'					97 'Continuous and persistent dry cough / Sore throat / Difficulty breathing / Loss of taste and / or smell / Fever / General malaise / Dizziness and / or vomiting'
									99 'No data'					99 'No data'
									101 'Shortness of breath / Fever'					101 'Shortness of breath / Fever'
									102 'Difficulty breathing / Loss of taste and / or smell'					102 'Difficulty breathing / Loss of taste and / or smell'
									103 'Difficulty breathing / Loss of taste and / or smell / Fever / General malaise'					103 'Difficulty breathing / Loss of taste and / or smell / Fever / General malaise'
									104 'Sore throat / Difficulty breathing / Fever'					104 'Sore throat / Difficulty breathing / Fever'
									105 'Sore throat / Difficulty breathing / Fever / General malaise / Dizziness and / or vomiting'					105 'Sore throat / Difficulty breathing / Fever / General malaise / Dizziness and / or vomiting'
									106 'Sore throat / Difficulty breathing / Loss of taste and / or smell / General malaise'					106 'Sore throat / Difficulty breathing / Loss of taste and / or smell / General malaise'
									106 'Sore throat / Fever / General malaise'					106 'Sore throat / Fever / General malaise'
									107 'Loss of taste and / or smell / Fever'					107 'Loss of taste and / or smell / Fever'
									108 'Loss of taste and / or smell / Fever / General malaise / Dizziness and / or vomiting'					108 'Loss of taste and / or smell / Fever / General malaise / Dizziness and / or vomiting'
									109 'Continuous and persistent dry cough / Difficulty breathing / Fever / Dizziness and / or vomiting'					109 'Continuous and persistent dry cough / Difficulty breathing / Fever / Dizziness and / or vomiting'
									110 'Continuous and persistent dry cough / Difficulty breathing / General malaise / Dizziness and / or vomiting'					110 'Continuous and persistent dry cough / Difficulty breathing / General malaise / Dizziness and / or vomiting'
									111 'Continuous and persistent dry cough / Difficulty breathing / Dizziness and / or vomiting'					111 'Continuous and persistent dry cough / Difficulty breathing / Dizziness and / or vomiting'
									112 'Continuous and persistent dry cough / Difficulty breathing / Loss of taste and / or smell / Fever'					112 'Continuous and persistent dry cough / Difficulty breathing / Loss of taste and / or smell / Fever'
									113 'Continuous and persistent dry cough / Difficulty breathing / Loss of taste and / or smell / Fever / General malaise / Dizziness and / or vomiting'					113 'Continuous and persistent dry cough / Difficulty breathing / Loss of taste and / or smell / Fever / General malaise / Dizziness and / or vomiting'
									114 'Continuous and persistent dry cough / Sore throat / Difficulty breathing / Loss of taste and / or smell'					114 'Continuous and persistent dry cough / Sore throat / Difficulty breathing / Loss of taste and / or smell'
									115 'Continuous and persistent dry cough / Sore throat / Difficulty breathing / Loss of taste and / or smell / General malaise'					115 'Continuous and persistent dry cough / Sore throat / Difficulty breathing / Loss of taste and / or smell / General malaise'
									116 'Continuous and persistent dry cough / Fever / Dizziness and / or vomiting'					116 'Continuous and persistent dry cough / Fever / Dizziness and / or vomiting'
									117 'Continuous and persistent dry cough / Loss of taste and / or smell'					117 'Continuous and persistent dry cough / Loss of taste and / or smell'
									118 'Continuous and persistent dry cough / Loss of taste and / or smell / Dizziness and / or vomiting'					118 'Continuous and persistent dry cough / Loss of taste and / or smell / Dizziness and / or vomiting'
									999 'Canceled due to inconsistent'					999 'Canceled due to inconsistent'
									1000 'No person close to me has had these symptoms'					1000 'No person close to me has had these symptoms'
									1001 'I don't know'					1001 'I don't know'

## Sheet: S1 Data. survey_item_codes
Survey question	Code
Q1.- Age	age
Q2.- Sex	sex
Q3.- Place of residence (Province)	ccaa
Incidence Region (*)	incidenceRegion
Q4.- Are you regularly taking chloroquine or any of its derivatives? (trademarks: Aralén HCl, Axemal, Dolquine, Ilinol, Quensyl, Plaquenil, Resochín)*	brandCQ
Q5.- Indicate the brand of medicine you are taking	markCQ
Q6.- How long have you been taking this medicine?	timeCQ
Q7.- Have you been diagnosed positive for COVID19?	covidcase
Q8.- If the answer to the previous question was affirmative, did you require hospitalization to treat the infection?	hospital
Q9.- If you have NOT been diagnosed positive for COVID19: In the last three months have you had one or more of the following symptoms?	sympcase
Q10.- In case of having manifested any of the above symptoms.	tsympcase
Q11.-In the last three months, have you participated in any activity where there has been a high concentration of people?	activitycase
Q13.- Has anyone in your immediate environment with whom you have been in contact been diagnosed positive for COVID19?	covidfamily
Q14.- In case of affirmative answer to the previous question, what relationship does this person have with you?	whatfamily
Q15.- Has anyone in your immediate environment with whom you have been in contact in the last three months have one or more of the following symptoms?	sympfamily
Q16.- In case someone close to you has manifested any of the above symptoms, what relationship does this person have with you?	sympfamilywho
Inclusion-exclusion criteria (*)	selector
(*) procesed item
